# Supplementary material for: An orthogonalized PYR1-based CID module with reprogrammable ligand-binding specificity
Source: Nat Chem Biol. 2023 Oct 23;20(1):103–10. doi: 10.1038/s41589-023-01447-7 (PMC10746540; doi:10.1038/s41589-023-01447-7)
Supplement: Supplementary file 3 — Vector sequences for constructs used in this paper and source data for supplementary figures. [file 41589_2023_1447_MOESM3_ESM.zip]

Archive with 36 entries (35 files):
- Supplementary Data 1/
- __MACOSX/._Supplementary Data 1
- Supplementary Data 1/pSW294 EBBS-mCHERRY-SC.dna
- __MACOSX/Supplementary Data 1/._pSW294 EBBS-mCHERRY-SC.dna
- Supplementary Data 1/pSW105 PYR1_MANDI-EP.dna
- __MACOSX/Supplementary Data 1/._pSW105 PYR1_MANDI-EP.dna
- Supplementary Data 1/pEGAD_35S_EGFP-PYR1DIAZI.gb
- __MACOSX/Supplementary Data 1/._pEGAD_35S_EGFP-PYR1DIAZI.gb
- Supplementary Data 1/Supplementary Figure 1 - source data.xlsx
- __MACOSX/Supplementary Data 1/._Supplementary Figure 1 - source data.xlsx
- Supplementary Data 1/pCAMBIA1300mCherry-EPBD-PYR1AZIN_VP64-HAB1AZIN_EPUAS35Smin-GFP.gb
- __MACOSX/Supplementary Data 1/._pCAMBIA1300mCherry-EPBD-PYR1AZIN_VP64-HAB1AZIN_EPUAS35Smin-GFP.gb
- Supplementary Data 1/pCAMBIA1300mCherry-Gal4BD-PYR1_AZIN_VP64-HAB1_-Gal4UAS35Smin-RUBY.gb
- __MACOSX/Supplementary Data 1/._pCAMBIA1300mCherry-Gal4BD-PYR1_AZIN_VP64-HAB1_-Gal4UAS35Smin-RUBY.gb
- Supplementary Data 1/pSW27 PYR1 DIAZI-Z4.dna
- __MACOSX/Supplementary Data 1/._pSW27 PYR1 DIAZI-Z4.dna
- Supplementary Data 1/pSW24 PYR1ABA -EP.dna
- __MACOSX/Supplementary Data 1/._pSW24 PYR1ABA -EP.dna
- Supplementary Data 1/pSW4 PYR1ABA-Z4 .dna
- __MACOSX/Supplementary Data 1/._pSW4 PYR1ABA-Z4 .dna
- Supplementary Data 1/pSW26 PYR1_ AZINPHOS-Z4 .dna
- __MACOSX/Supplementary Data 1/._pSW26 PYR1_ AZINPHOS-Z4 .dna
- Supplementary Data 1/pSW305 P3KM-DIAZON-EP.dna
- __MACOSX/Supplementary Data 1/._pSW305 P3KM-DIAZON-EP.dna
- Supplementary Data 1/pSW10 Z4 +GFP 156 integ.dna
- __MACOSX/Supplementary Data 1/._pSW10 Z4 +GFP 156 integ.dna
- Supplementary Data 1/pEGAD_35S_PYR1DIAZI.gb
- __MACOSX/Supplementary Data 1/._pEGAD_35S_PYR1DIAZI.gb
- Supplementary Data 1/Supplementary Figure 3 - source data.xlsx
- __MACOSX/Supplementary Data 1/._Supplementary Figure 3 - source data.xlsx
- Supplementary Data 1/pCAMBIA1300mCherry-Gal4BD-PYR1_AZIN_VP64-HAB1_-Gal4UAS35Smin-GFP.gb
- __MACOSX/Supplementary Data 1/._pCAMBIA1300mCherry-Gal4BD-PYR1_AZIN_VP64-HAB1_-Gal4UAS35Smin-GFP.gb
- Supplementary Data 1/pCAMBIA1300mCherry-EP-BD-PYR1AZIN_VP64-HAB1 AZIN_EP-UAS35Smin-RUBY.gb
- __MACOSX/Supplementary Data 1/._pCAMBIA1300mCherry-EP-BD-PYR1AZIN_VP64-HAB1 AZIN_EP-UAS35Smin-RUBY.gb
- Supplementary Data 1/pSW12 PYR1_MANDI-Z4.dna
- __MACOSX/Supplementary Data 1/._pSW12 PYR1_MANDI-Z4.dna
