# Supplementary material for: An orthogonalized PYR1-based CID module with reprogrammable ligand-binding specificity
Source: Nat Chem Biol. 2023 Oct 23;20(1):103–10. doi: 10.1038/s41589-023-01447-7 (PMC10746540; doi:10.1038/s41589-023-01447-7)
Supplement: Supplementary file 3 — Vector sequences for constructs used in this paper and source data for supplementary figures. [file 41589_2023_1447_MOESM3_ESM.zip › Supplementary Data 1/pEGAD_35S_EGFP-PYR1DIAZI.gb]

LOCUS       pEGAD_35S_EGFP::PYR1DIAZI       13183 bp    DNA     circular SYN 20-DEC-2022
DEFINITION  .
ACCESSION
VERSION     .
KEYWORDS    .
SOURCE      .
  ORGANISM  .
COMMENT     Annotated with pLannotate v1.2.0.
FEATURES             Location/Qualifiers
     CDS             complement(1213..1276)
                     /note="pLannotate"
                     /database="snapgene"
                     /identity="95.3"
                     /match_length="9.8"
                     /fragment="True"
                     /other="CDS"
                     /label="TetR (fragment)"
     CDS             complement(1300..2448)
                     /note="pLannotate"
                     /database="snapgene"
                     /identity="100.0"
                     /match_length="100.0"
                     /fragment="False"
                     /other="CDS"
                     /label="trfA"
     CDS             complement(2747..3541)
                     /note="pLannotate"
                     /database="snapgene"
                     /identity="100.0"
                     /match_length="100.0"
                     /fragment="False"
                     /other="CDS"
                     /label="KanR"
     mobile_element  3733..4500
                     /note="pLannotate"
                     /database="snapgene"
                     /identity="99.1"
                     /match_length="100.0"
                     /fragment="False"
                     /other="mobile_element"
                     /label="IS1"
     CDS             complement(4494..4658)
                     /note="pLannotate"
                     /database="swissprot"
                     /identity="56.1"
                     /match_length="31.8"
                     /fragment="True"
                     /other="CDS"
                     /label="satA (fragment)"
     CDS             complement(4854..5129)
                     /note="pLannotate"
                     /database="swissprot"
                     /identity="98.9"
                     /match_length="29.0"
                     /fragment="True"
                     /other="CDS"
                     /label="klaC (fragment)"
     rep_origin      complement(5193..5824)
                     /note="pLannotate"
                     /database="snapgene"
                     /identity="100.0"
                     /match_length="100.0"
                     /fragment="False"
                     /other="rep_origin"
                     /label="oriV"
     CDS             complement(5828..5923)
                     /note="pLannotate"
                     /database="swissprot"
                     /identity="100.0"
                     /match_length="4.4"
                     /fragment="True"
                     /other="CDS"
                     /label="traI (fragment)"
     CDS             complement(5961..6332)
                     /note="pLannotate"
                     /database="snapgene"
                     /identity="100.0"
                     /match_length="100.0"
                     /fragment="False"
                     /other="CDS"
                     /label="traJ"
     oriT            complement(6365..6474)
                     /note="pLannotate"
                     /database="snapgene"
                     /identity="100.0"
                     /match_length="100.0"
                     /fragment="False"
                     /other="oriT"
                     /label="oriT"
     rep_origin      6606..6796
                     /note="pLannotate"
                     /database="snapgene"
                     /identity="100.0"
                     /match_length="32.4"
                     /fragment="True"
                     /other="rep_origin"
                     /label="ori (fragment)"
     CDS             complement(7155..7805)
                     /note="pLannotate"
                     /database="snapgene"
                     /identity="100.0"
                     /match_length="100.0"
                     /fragment="False"
                     /other="CDS"
                     /label="TetR"
     CDS             7911..8160
                     /note="pLannotate"
                     /database="snapgene"
                     /identity="100.0"
                     /match_length="20.8"
                     /fragment="True"
                     /other="CDS"
                     /label="TcR (fragment)"
     misc_feature    complement(8270..8294)
                     /note="pLannotate"
                     /database="snapgene"
                     /identity="100.0"
                     /match_length="100.0"
                     /fragment="False"
                     /other="misc_feature"
                     /label="RB T-DNA repeat"
     promoter        8886..9227
                     /note="pLannotate"
                     /database="snapgene"
                     /identity="100.0"
                     /match_length="98.8"
                     /fragment="False"
                     /other="promoter"
                     /label="CaMV 35S promoter"
     CDS             9255..10037
                     /note="pLannotate"
                     /database="fpbase"
                     /identity="100.0"
                     /match_length="99.6"
                     /fragment="False"
                     /other="CDS"
                     /label="EGFP"
     CDS             10038..10613
                     /note="pLannotate"
                     /database="swissprot"
                     /identity="96.3"
                     /match_length="100.0"
                     /fragment="False"
                     /other="CDS"
                     /modified_by="Sang"
                     /label="PYR1 Diazi"
     terminator      10653..10905
                     /note="pLannotate"
                     /database="snapgene"
                     /identity="100.0"
                     /match_length="100.0"
                     /fragment="False"
                     /other="terminator"
                     /label="NOS terminator"
     promoter        11011..11355
                     /note="pLannotate"
                     /database="snapgene"
                     /identity="97.7"
                     /match_length="99.7"
                     /fragment="False"
                     /other="promoter"
                     /label="CaMV 35S promoter"
     promoter        11308..11354
                     /note="pLannotate"
                     /database="snapgene"
                     /identity="100.0"
                     /match_length="100.0"
                     /fragment="False"
                     /other="promoter"
                     /label="minimal CaMV 35S promoter"
     CDS             11373..11924
                     /note="pLannotate"
                     /database="snapgene"
                     /identity="100.0"
                     /match_length="100.0"
                     /fragment="False"
                     /other="CDS"
                     /label="BlpR"
     terminator      11952..12204
                     /note="pLannotate"
                     /database="snapgene"
                     /identity="100.0"
                     /match_length="100.0"
                     /fragment="False"
                     /other="terminator"
                     /label="NOS terminator"
     CDS             12225..12380
                     /note="pLannotate"
                     /database="snapgene"
                     /identity="100.0"
                     /match_length="89.7"
                     /fragment="True"
                     /other="CDS"
                     /label="lacZα (fragment)"
     rep_origin      12378..12678
                     /note="pLannotate"
                     /database="snapgene"
                     /identity="100.0"
                     /match_length="79.0"
                     /fragment="True"
                     /other="rep_origin"
                     /label="M13 ori (fragment)"
     CDS             12679..12809
                     /note="pLannotate"
                     /database="snapgene"
                     /identity="100.0"
                     /match_length="12.1"
                     /fragment="True"
                     /other="CDS"
                     /label="lacI (fragment)"
     misc_feature    complement(12863..12887)
                     /note="pLannotate"
                     /database="snapgene"
                     /identity="100.0"
                     /match_length="100.0"
                     /fragment="False"
                     /other="misc_feature"
                     /label="LB T-DNA repeat"
ORIGIN      
        1 accgtgacag gctgtcgatc ttgagaacta tgccgacata ataggaaatc gctggataaa
       61 gccgctgagg aagctgagtg gcgctatttc tttagaagtg aacgttgacg atatcaactc
      121 ccctatccat tgctcaccga atggtacagg tcggggaccc gaagttccga ctgtcggcct
      181 gatgcatccc cggctgatcg accccagatc tggggctgag aaagcccagt aaggaaacaa
      241 ctgtaggttc gagtcgcgag atcccccgga accaaaggaa gtaggttaaa cccgctccga
      301 tcaggccgag ccacgccagg ccgagaacat tggttcctgt aggcatcggg attggcggat
      361 caaacactaa agctactgga acgagcagaa gtcctccggc cgccagttgc caggcggtaa
      421 aggtgagcag aggcacggga ggttgccact tgcgggtcag cacggttccg aacgccatgg
      481 aaaccgcccc cgccaggccc gctgcgacgc cgacaggatc tagcgctgcg tttggtgtca
      541 acaccaacag cgccacgccc gcagttccgc aaatagcccc caggaccgcc atcaatcgta
      601 tcgggctacc tagcagagcg gcagagatga acacgaccat cagcggctgc acagcgccta
      661 ccgtcgccgc gaccccgccc ggcaggcggt agaccgaaat aaacaacaag ctccagaata
      721 gcgaaatatt aagtgcgccg aggatgaaga tgcgcatcca ccagattccc gttggaatct
      781 gtcggacgat catcacgagc aataaacccg ccggcaacgc ccgcagcagc ataccggcga
      841 cccctcggcc tcgctgttcg ggctccacga aaacgccgga cagatgcgcc ttgtgagcgt
      901 ccttggggcc gtcctcctgt ttgaagaccg acagcccaat gatctcgccg tcgatgtagg
      961 cgccgaatgc cacggcatct cgcaaccgtt cagcgaacgc ctccatgggc tttttctcct
     1021 cgtgctcgta aacggacccg aacatctctg gagctttctt cagggccgac aatcggatct
     1081 cgcggaaatc ctgcacgtcg gccgctccaa gccgtcgaat ctgagcctta atcacaattg
     1141 tcaattttaa tcctctgttt atcggcagtt cgtagagcgc gccgtgcgtc ccgagcgata
     1201 ctgagcgaag caagtgcgtc gagcagtgcc cgcttgttcc tgaaatgcca gtaaagcgct
     1261 ggctgctgaa cccccagccg gaactgaccc cacaaggccc tagcgtttgc aatgcaccag
     1321 gtcatcattg acccaggcgt gttccaccag gccgctgcct cgcaactctt cgcaggcttc
     1381 gccgacctgc tcgcgccact tcttcacgcg ggtggaatcc gatccgcaca tgaggcggaa
     1441 ggtttccagc ttgagcgggt acggctcccg gtgcgagctg aaatagtcga acatccgtcg
     1501 ggccgtcggc gacagcttgc ggtacttctc ccatatgaat ttcgtgtagt ggtcgccagc
     1561 aaacagcacg acgatttcct cgtcgatcag gacctggcaa cgggacgttt tcttgccacg
     1621 gtccaggacg cggaagcggt gcagcagcga caccgattcc aggtgcccaa cgcggtcgga
     1681 cgtgaagccc atcgccgtcg cctgtaggcg cgacaggcat tcctcggcct tcgtgtaata
     1741 ccggccattg atcgaccagc ccaggtcctg gcaaagctcg tagaacgtga aggtgatcgg
     1801 ctcgccgata ggggtgcgct tcgcgtactc caacacctgc tgccacacca gttcgtcatc
     1861 gtcggcccgc agctcgacgc cggtgtaggt gatcttcacg tccttgttga cgtggaaaat
     1921 gaccttgttt tgcagcgcct cgcgcgggat tttcttgttg cgcgtggtga acagggcaga
     1981 gcgggccgtg tcgtttggca tcgctcgcat cgtgtccggc cacggcgcaa tatcgaacaa
     2041 ggaaagctgc atttccttga tctgctgctt cgtgtgtttc agcaacgcgg cctgcttggc
     2101 ctcgctgacc tgttttgcca ggtcctcgcc ggcggttttt cgcttcttgg tcgtcatagt
     2161 tcctcgcgtg tcgatggtca tcgacttcgc caaacctgcc gcctcctgtt cgagacgacg
     2221 cgaacgctcc acggcggccg atggcgcggg cagggcaggg ggagccagtt gcacgctgtc
     2281 gcgctcgatc ttggccgtag cttgctggac catcgagccg acggactgga aggtttcgcg
     2341 gggcgcacgc atgacggtgc ggcttgcgat ggtttcggca tcctcggcgg aaaaccccgc
     2401 gtcgatcagt tcttgcctgt atgccttccg gtcaaacgtc cgattcattc accctccttg
     2461 cgggattgcc ccgactcacg ccggggcaat gtgcccttat tcctgatttg acccgcctgg
     2521 tgccttggtg tccagataat ccaccttatc ggcaatgaag tcggtcccgt agaccgtctg
     2581 gccgtccttc tcgtacttgg tattccgaat cttgccctgc acgaatacca gcgacccctt
     2641 gcccaaatac ttgccgtggg cctcggcctg agagccaaaa cacttgatgc ggaagaagtc
     2701 ggtgcgctcc tgcttgtcgc cggcatcgtt gcgccacatc taggtactaa aacaattcat
     2761 ccagtaaaat ataatatttt attttctccc aatcaggctt gatccccagt aagtcaaaaa
     2821 atagctcgac atactgttct tccccgatat cctccctgat cgaccggacg cagaaggcaa
     2881 tgtcatacca cttgtccgcc ctgccgcttc tcccaagatc aataaagcca cttactttgc
     2941 catctttcac aaagatgttg ctgtctccca ggtcgccgtg ggaaaagaca agttcctctt
     3001 cgggcttttc cgtctttaaa aaatcataca gctcgcgcgg atctttaaat ggagtgtctt
     3061 cttcccagtt ttcgcaatcc acatcggcca gatcgttatt cagtaagtaa tccaattcgg
     3121 ctaagcggct gtctaagcta ttcgtatagg gacaatccga tatgtcgatg gagtgaaaga
     3181 gcctgatgca ctccgcatac agctcgataa tcttttcagg gctttgttca tcttcatact
     3241 cttccgagca aaggacgcca tcggcctcac tcatgagcag attgctccag ccatcatgcc
     3301 gttcaaagtg caggaccttt ggaacaggca gctttccttc cagccatagc atcatgtcct
     3361 tttcccgttc cacatcatag gtggtccctt tataccggct gtccgtcatt tttaaatata
     3421 ggttttcatt ttctcccacc agcttatata ccttagcagg agacattcct tccgtatctt
     3481 ttacgcagcg gtatttttcg atcagttttt tcaattccgg tgatattctc attttagcca
     3541 tttattattt ccttcctctt ttctacagta tttaaagata ccccaagaag ctaattataa
     3601 caagacgaac tccaattcac tgttccttgc attctaaaac cttaaatacc agaaaacagc
     3661 tttttcaaag ttgttttcaa agttggcgta taacatagta tcgacggagc cgattttgaa
     3721 accacaatta tgggtgatgc tgccaactta ctgatttagt gtatgatggt gtttttgagg
     3781 tgctccagtg gcttctgttt ctatcagctg tccctcctgt tcagctactg acggggtggt
     3841 gcgtaacggc aaaagcaccg ccggacatca gcgctatctc tgctctcact gccgtaaaac
     3901 atggcaactg cagttcactt acaccgcttc tcaacccggt acgcaccaga aaatcattga
     3961 tatggccatg aatggcgttg gatgccgggc aacagcccgc attatgggcg ttggcctcaa
     4021 cacgatttta cgtcacttaa aaaactcagg ccgcagtcgg taacctcgcg catacagccg
     4081 ggcagtgacg tcatcgtctg cgcggaaatg gacgaacagt ggggctatgt cggggctaaa
     4141 tcgcgccagc gctggctgtt ttacgcgtat gacagtctcc ggaagacggt tgttgcgcac
     4201 gtattcggtg aacgcactat ggcgacgctg gggcgtctta tgagcctgct gtcacccttt
     4261 gacgtggtga tatggatgac ggatggctgg ccgctgtatg aatcccgcct gaagggaaag
     4321 ctgcacgtaa tcagcaagcg atatacgcag cgaattgagc ggcataacct gaatctgagg
     4381 cagcacctgg cacggctggg acggaagtcg ctgtcgttct caaaatcggt ggagctgcat
     4441 gacaaagtca tcgggcatta tctgaacata aaacactatc aataagttgg agtcattacc
     4501 caattatgat agaatttaca agctataagg ttattgtcct gggtttcaag cattagtcca
     4561 tgcaagtttt tatgctttgc ccattctata gatatattga taagcgcgct gcctatgcct
     4621 tgccccctga aatccttaca tacggcgata tcttctatat aaaagatata ttatcttatc
     4681 agtattgtca atatattcaa ggcaatctgc ctcctcatcc tcttcatcct cttcgtcttg
     4741 gtagcttttt aaatatggcg cttcatagag taattctgta aaggtccaat tctcgttttc
     4801 atacctcggt ataatcttac ctatcacctc aaatggttcg ctgggtttat cgcacccccg
     4861 aacacgagca cggcacccgc gaccactatg ccaagaatgc ccaaggtaaa aattgccggc
     4921 cccgccatga agtccgtgaa tgccccgacg gccgaagtga agggcaggcc gccacccagg
     4981 ccgccgccct cactgcccgg cacctggtcg ctgaatgtcg atgccagcac ctgcggcacg
     5041 tcaatgcttc cgggcgtcgc gctcgggctg atcgcccatc ccgttactgc cccgatcccg
     5101 gcaatggcaa ggactgccag cgctgccatt tttggggtga ggccgttcgc ggccgagggg
     5161 cgcagcccct ggggggatgg gaggcccgcg ttagcgggcc gggagggttc gagaaggggg
     5221 ggcacccccc ttcggcgtgc gcggtcacgc gcacagggcg cagccctggt taaaaacaag
     5281 gtttataaat attggtttaa aagcaggtta aaagacaggt tagcggtggc cgaaaaacgg
     5341 gcggaaaccc ttgcaaatgc tggattttct gcctgtggac agcccctcaa atgtcaatag
     5401 gtgcgcccct catctgtcag cactctgccc ctcaagtgtc aaggatcgcg cccctcatct
     5461 gtcagtagtc gcgcccctca agtgtcaata ccgcagggca cttatcccca ggcttgtcca
     5521 catcatctgt gggaaactcg cgtaaaatca ggcgttttcg ccgatttgcg aggctggcca
     5581 gctccacgtc gccggccgaa atcgagcctg cccctcatct gtcaacgccg cgccgggtga
     5641 gtcggcccct caagtgtcaa cgtccgcccc tcatctgtca gtgagggcca agttttccgc
     5701 gaggtatcca caacgccggc ggccgcggtg tctcgcacac ggcttcgacg gcgtttctgg
     5761 cgcgtttgca gggccataga cggccgccag cccagcggcg agggcaacca gcccggtgag
     5821 cgtcggaaag gcgctcggtc ttgccttgct cgtcggtgat gtacttcacc agctccgcga
     5881 agtcgctctt cttgatggag cgcatgggga cgtgcttggc aatcacgcgc accccccggc
     5941 cgttttagcg gctaaaaaag tcatggctct gccctcgggc ggaccacgcc catcatgacc
     6001 ttgccaagct cgtcctgctt ctcttcgatc ttcgccagca gggcgaggat cgtggcatca
     6061 ccgaaccgcg ccgtgcgcgg gtcgtcggtg agccagagtt tcagcaggcc gcccaggcgg
     6121 cccaggtcgc cattgatgcg ggccagctcg cggacgtgct catagtccac gacgcccgtg
     6181 attttgtagc cctggccgac ggccagcagg taggccgaca ggctcatgcc ggccgccgcc
     6241 gccttttcct caatcgctct tcgttcgtct ggaaggcagt acaccttgat aggtgggctg
     6301 cccttcctgg ttggcttggt ttcatcagcc atccgcttgc cctcatctgt tacgccggcg
     6361 gtagccggcc agcctcgcag agcaggattc ccgttgagca ccgccaggtg cgaataaggg
     6421 acagtgaaga aggaacaccc gctcgcgggt gggcctactt cacctatcct gcccggctga
     6481 cgccgttgga tacaccaagg aaagtctaca cgaacccttt ggcaaaatcc tgtatatcgt
     6541 gcgaaaaagg atggatatac cgaaaaaatc gctataatga ccccgaagca gggttatgca
     6601 gcggaaaagc gccacgcttc ccgaagggag aaaggcggac aggtatccgg taagcggcag
     6661 ggtcggaaca ggagagcgca cgagggagct tccaggggga aacgcctggt atctttatag
     6721 tcctgtcggg tttcgccacc tctgacttga gcgtcgattt ttgtgatgct cgtcaggggg
     6781 gcggagccta tggaaaaacg ccagcaacgc ggccttttta cggttcctgg ccttttgctg
     6841 gccttttgct cacatgttct ttcctgcgtt atcccctgat tctgtggata accgtattac
     6901 cgcctttgag tgagctgata ccgctcgccg cagccgaacg accgagcgca gcgagtcagt
     6961 gagcgaggaa gcggaagagc gccagaaggc cgccagagag gccgagcgcg gccgtgaggc
     7021 ttggacgcta gggcagggca tgaaaaagcc cgtagcgggc tgctacgggc gtctgacgcg
     7081 gtggaaaggg ggaggggatg ttgtctacat ggctctgctg tagtgagtgg gttgcgctcc
     7141 ggcagcggtc ctgatcaatc gtcacccttt ctcggtcctt caacgttcct gacaacgagc
     7201 ctccttttcg ccaatccatc gacaatcacc gcgagtccct gctcgaacgc tgcgtccgga
     7261 ccggcttcgt cgaaggcgtc tatcgcggcc cgcaacagcg gcgagagcgg agcctgttca
     7321 acggtgccgc cgcgctcgcc ggcatcgctg tcgccggcct gctcctcaag cacggcccca
     7381 acagtgaagt agctgattgt catcagcgca ttgacggcgt ccccggccga aaaacccgcc
     7441 tcgcagagga agcgaagctg cgcgtcggcc gtttccatct gcggtgcgcc cggtcgcgtg
     7501 ccggcatgga tgcgcgcgcc atcgcggtag gcgagcagcg cctgcctgaa gctgcgggca
     7561 ttcccgatca gaaatgagcg ccagtcgtcg tcggctctcg gcaccgaatg cgtatgattc
     7621 tccgccagca tggcttcggc cagtgcgtcg agcagcgccc gcttgttcct gaagtgccag
     7681 taaagcgccg gctgctgaac ccccaaccgt tccgccagtt tgcgtgtcgt cagaccgtct
     7741 acgccgacct cgttcaacag gtccagggcg gcacggatca ctgtattcgg ctgcaacttt
     7801 gtcatgcttg acactttatc actgataaac ataatatgtc caccaactta tcagtgataa
     7861 agaatccgcg cgttcaatcg gaccagcgga ggctggtccg gaggccagac gtgaaaccca
     7921 acatacccct gatcgtaatt ctgagcactg tcgcgctcga cgctgtcggc atcggcctga
     7981 ttatgccggt gctgccgggc ctcctgcgcg atctggttca ctcgaacgac gtcaccgccc
     8041 actatggcat tctgctggcg ctgtatgcgt tggtgcaatt tgcctgcgca cctgtgctgg
     8101 gcgcgctgtc ggatcgtttc gggcggcggc caatcttgct cgtctcgctg gccggcgcca
     8161 gatctgggga accctgtggt tggcatgcac atacaaatgg acgaacggat aaaccttttc
     8221 acgccctttt aaatatccga ttattctaat aaacgctctt ttctcttagg tttacccgcc
     8281 aatatatcct gtcaaacact gatagtttaa actgaaggcg ggaaacgaca atctgatcat
     8341 gagcggagaa ttaagggagt caggccttaa ttaagagctc gcatgcctgc aggtccccag
     8401 attagccttt tcaatttcag aaagaatgct aacccacaga tggttagaga ggcttacgca
     8461 gcaggtctca tcaagacgat ctacccgagc aataatctcc aggaaatcaa ataccttccc
     8521 aagaaggtta aagatgcagt caaaagattc aggactaact gcatcaagaa cacagagaaa
     8581 gatatatttc tcaagatcag aagtactatt ccagtatgga cgattcaagg cttgcttcac
     8641 aaaccaaggc aagtaataga gattggagtc tctaaaaagg tagttcccac tgaatcaaag
     8701 gccatggagt caaagattca aatagaggac ctaacagaac tcgccgtaaa gactggcgaa
     8761 cagttcatac agagtctctt acgactcaat gacaagaaga aaatcttcgt caacatggtg
     8821 gagcacgaca cacttgtcta ctccaaaaat atcaaagata cagtctcaga agaccaaagg
     8881 gcaattgaga cttttcaaca aagggtaata tccggaaacc tcctcggatt ccattgccca
     8941 gctatctgtc actttattgt gaagatagtg gaaaaggaag gtggctccta caaatgccat
     9001 cattgcgata aaggaaaggc catcgttgaa gatgcctctg ccgacagtgg tcccaaagat
     9061 ggacccccac ccacgaggag catcgtggaa aaagaagacg ttccaaccac gtcttcaaag
     9121 caagtggatt gatgtgatat ctccactgac gtaagggatg acgcacaatc ccactatcct
     9181 tcgcaagacc cttcctctat ataaggaagt tcatttcatt tggagagaac acgggggact
     9241 ctagcgctac cggtatgggc agccatcatc atcatcatca cgtgagcaag ggcgaggagc
     9301 tgttcaccgg ggtggtgccc atcctggtcg agctggacgg cgacgtaaac ggccacaagt
     9361 tcagcgtgtc cggcgagggc gagggcgatg ccacctacgg caagctgacc ctgaagttca
     9421 tctgcaccac cggcaagctg cccgtgccct ggcccaccct cgtgaccacc ctgacctacg
     9481 gcgtgcagtg cttcagccgc taccccgacc acatgaagca gcacgacttc ttcaagtccg
     9541 ccatgcccga aggctacgtc caggagcgca ccatcttctt caaggacgac ggcaactaca
     9601 agacccgcgc cgaggtgaag ttcgagggcg acaccctggt gaaccgcatc gagctgaagg
     9661 gcatcgactt caaggaggac ggcaacatcc tggggcacaa gctggagtac aactacaaca
     9721 gccacaacgt ctatatcatg gccgacaagc agaagaacgg catcaaggtg aacttcaaga
     9781 tccgccacaa catcgaggac ggcagcgtgc agctcgccga ccactaccag cagaacaccc
     9841 ccatcggcga cggccccgtg ctgctgcccg acaaccacta cctgagcacc cagtccgccc
     9901 tgagcaaaga ccccaacgag aagcgcgatc acatggtcct gctggagttc gtgaccgccg
     9961 ccgggatcac tctcggcatg gacgagctgt acaagtccgg agctgcggcc gctgccgctg
    10021 cggcagcggc cgaattcatg ccttcggagt taacaccagg agaacgatca gaactaaaaa
    10081 actcaatcgc cgagttccac acataccaac tcgatccagg aagctgttca tcactccacg
    10141 cgcaacgaat ccacgcgcct ccggaactcg tctggtcaat cgtacgacga ttcgacaaac
    10201 cacaaacata caaacacttc atcaaatcct gctccgtcga acaaaacttc gagatgcgcg
    10261 tcggatgcac gcgcgactat atcgtcatca gtggaatgcc ggcgaacaca tcaacggaaa
    10321 gactcgatat actcgacgac gaacggagag ttaccggata tagtatcatc ggaggcgaac
    10381 ataggctgac gaattacaaa tccgttacga cggtgcatcg gttcgagaaa gagaatcgga
    10441 tctggacggt ggtcttggaa tcttacgtcg ttgatatgcc ggaaggtaac tcggaggatg
    10501 atactcgtgt gggtgttgat acggttgtga agcttaattt gcagaaactc gcgacggttg
    10561 ctgaagctat ggctcgtaac tccggcgacg gaagtggttc tcaggtgacg tgagtcgaga
    10621 agcttggatc ctaggtcgag gcgaatttcc ccgatcgttc aaacatttgg caataaagtt
    10681 tcttaagatt gaatcctgtt gccggtcttg cgatgattat catataattt ctgttgaatt
    10741 acgttaagca tgtaataatt aacatgtaat gcatgacgtt atttatgaga tgggttttta
    10801 tgattagagt cccgcaatta tacatttaat acgcgataga aaacaaaata tagcgcgcaa
    10861 actaggataa attatcgcgc gcggtgtcat ctatgttact agatcgggaa ttaattcgat
    10921 aagctagaga tccgtcaaca tggtggagca cgacactctc gtctactcca agaatatcaa
    10981 agatacagtc tcagaagacc aaagggctat tgagactttt caacaaaggg taatatcggg
    11041 aaacctcctc ggattccatt gcccagctat ctgtcacttc atcaaaagga cagtagaaaa
    11101 ggaaggtggc acctacaaat gccatcattg cgataaagga aaggctatcg ttcaagatgc
    11161 ctctgccgac agtggtccca aagatggacc cccacccacg aggagcatcg tggaaaaaga
    11221 agacgttcca accacgtctt caaagcaagt ggattgatgt gatatctcca ctgacgtaag
    11281 ggatgacgca caatcccact atccttcgca agacccttcc tctatataag gaagttcatt
    11341 tcatttggag aggacgacct gcaggtcgat ccatgagccc agaacgacgc ccggccgaca
    11401 tccgccgtgc caccgaggcg gacatgccgg cggtctgcac catcgtcaac cactacatcg
    11461 agacaagcac ggtcaacttc cgtaccgagc cgcaggaacc gcaggagtgg acggacgacc
    11521 tcgtccgtct gcgggagcgc tatccctggc tcgtcgccga ggtggacggc gaggtcgccg
    11581 gcatcgccta cgcgggcccc tggaaggcac gcaacgccta cgactggacg gccgagtcga
    11641 ccgtgtacgt ctccccccgc caccagcgga cgggactggg ctccacgctc tacacccacc
    11701 tgctgaagtc cctggaggca cagggcttca agagcgtggt cgctgtcatc gggctgccca
    11761 acgacccgag cgtgcgcatg cacgaggcgc tcggatatgc cccccgcggc atgctgcggg
    11821 cggccggctt caagcacggg aactggcatg acgtgggttt ctggcagctg gacttcagcc
    11881 tgccggtacc gccccgtccg gtcctgcccg tcaccgagat ctgagatcac gcgttctagg
    11941 atcgacctgc agatcgttca aacatttggc aataaagttt cttaagattg aatcctgttg
    12001 ccggtcttgc gatgattatc atataatttc tgttgaatta cgttaagcat gtaataatta
    12061 acatgtaatg catgacgtta tttatgagat gggtttttat gattagagtc ccgcaattat
    12121 acatttaata cgcgatagaa aacaaaatat agcgcgcaaa ctaggataaa ttatcgcgcg
    12181 cggtgtcatc tatgttacta gatctctagc ttgatatcga attaattcac tggccgtcgt
    12241 tttacaacgt cgtgactggg aaaaccctgg cgttacccaa cttaatcgcc ttgcagcaca
    12301 tccccctttc gccagctggc gtaatagcga agaggcccgc accgatcgcc cttcccaaca
    12361 gttgcgcagc ctgaatggcg cccgctcctt tcgctttctt cccttccttt ctcgccacgt
    12421 tcgccggctt tccccgtcaa gctctaaatc gggggctccc tttagggttc cgatttagtg
    12481 ctttacggca cctcgacccc aaaaaacttg atttgggtga tggttcacgt agtgggccat
    12541 cgccctgata gacggttttt cgccctttga cgttggagtc cacgttcttt aatagtggac
    12601 tcttgttcca aactggaaca acactcaacc ctatctcggg ctattctttt gatttataag
    12661 ggattttgcc gatttcggaa ccaccatcaa acaggatttt cgcctgctgg ggcaaaccag
    12721 cgtggaccgc ttgctgcaac tctctcaggg ccaggcggtg aagggcaatc agctgttgcc
    12781 cgtctcactg gtgaaaagaa aaaccacccc agtacattaa aaacgtccgc aatgtgttat
    12841 taagttgtct aagcgtcaat ttgtttacac cacaatatat cctgccacca gccagccaac
    12901 agctccccga ccggcagctc ggcacaaaat caccactcga tacaggcagc ccatcagtcc
    12961 gggacggcgt cagcgggaga gccgttgtaa ggcggcagac tttgctcatg ttaccgatgc
    13021 tattcggaag aacggcaact aagctgccgg gtttgaaaca cggatgatct cgcggagggt
    13081 agcatgttga ttgtaacgat gacagagcgt tgctgcctgt gatcaaatat catctccctc
    13141 gcagagatcc gaattatcag ccttcttatt catttctcgc tta
//
