# Supplementary material for: An orthogonalized PYR1-based CID module with reprogrammable ligand-binding specificity
Source: Nat Chem Biol. 2023 Oct 23;20(1):103–10. doi: 10.1038/s41589-023-01447-7 (PMC10746540; doi:10.1038/s41589-023-01447-7)
Supplement: Supplementary file 3 — Vector sequences for constructs used in this paper and source data for supplementary figures. [file 41589_2023_1447_MOESM3_ESM.zip › Supplementary Data 1/Supplementary Figure 1 - source data.xlsx]

## Sheet: Sheet1
		Mock			Diazinon
WT		5.08	5.48	4.34	5.07	5.74	4.59
Lline 1		5.92	5.69	6	1.45	1.66	2.51
Line 2		5.57	4.42	5.77	0.8	0.74	1.28
