# Supplementary material for: An orthogonalized PYR1-based CID module with reprogrammable ligand-binding specificity
Source: Nat Chem Biol. 2023 Oct 23;20(1):103–10. doi: 10.1038/s41589-023-01447-7 (PMC10746540; doi:10.1038/s41589-023-01447-7)
Supplement: Supplementary file 3 — Vector sequences for constructs used in this paper and source data for supplementary figures. [file 41589_2023_1447_MOESM3_ESM.zip › Supplementary Data 1/pCAMBIA1300mCherry-EPBD-PYR1AZIN_VP64-HAB1AZIN_EPUAS35Smin-GFP.gb]

LOCUS       pCAMBIA1300mCherry-EPBD-PYR1AZIN_VP64-HAB1AZIN_EPUAS35Smin-GFP       14774 bp    DNA     circular SYN 09-MAY-2023
DEFINITION  pUBQ10-VP64-HAB1 AZIN_EPUASp35S-GFP_pPEX4-EPBD-PYR1 AZIN.
ACCESSION
VERSION     .
KEYWORDS    .
SOURCE      .
  ORGANISM  .
COMMENT     Annotated with pLannotate v1.2.0.
FEATURES             Location/Qualifiers
     terminator      1201..1453
                     /note="pLannotate"
                     /database="snapgene"
                     /identity="100.0"
                     /match_length="100.0"
                     /fragment="False"
                     /other="terminator"
                     /label="NOS terminator"
     modified_base   1454..1782
                     /created_by="Sang"
                     /modified_by="Sang"
                     /label="EP-UAS"
     promoter        1783..1827
                     /note="pLannotate"
                     /database="snapgene"
                     /identity="100.0"
                     /match_length="95.7"
                     /fragment="False"
                     /other="promoter"
                     /label="minimal CaMV 35S promoter"
     ORF             1864..2682
                     /created_by="Sang"
                     /label="ORF2"
     CDS             1864..2604
                     /note="pLannotate"
                     /database="fpbase"
                     /identity="100.0"
                     /match_length="99.6"
                     /fragment="False"
                     /other="CDS"
                     /label="EGFP"
     terminator      2701..2953
                     /note="pLannotate"
                     /database="snapgene"
                     /identity="100.0"
                     /match_length="100.0"
                     /fragment="False"
                     /other="terminator"
                     /label="NOS terminator"
     promoter        2968..3848
                     /created_by="Sang"
                     /modified_by="Sang"
                     /label="pPEX4"
     ORF             3861..5036
                     /created_by="Sang"
                     /label="ORF3"
     CDS             3861..4454
                     /created_by="Sang"
                     /label="EP-BD"
     CDS             4461..5033
                     /note="pLannotate"
                     /database="swissprot"
                     /identity="92.1"
                     /match_length="100.0"
                     /fragment="False"
                     /other="CDS"
                     /label="PYR1"
     terminator      5041..5658
                     /note="pLannotate"
                     /database="snapgene"
                     /identity="99.8"
                     /match_length="96.3"
                     /fragment="False"
                     /other="terminator"
                     /label="E9 terminator"
     promoter        5686..6031
                     /note="pLannotate"
                     /database="snapgene"
                     /identity="97.7"
                     /match_length="100.0"
                     /fragment="False"
                     /other="promoter"
                     /label="CaMV 35S promoter"
     CDS             6076..6783
                     /note="pLannotate"
                     /database="fpbase"
                     /identity="99.6"
                     /match_length="100.0"
                     /fragment="False"
                     /other="CDS"
                     /label="mCherry"
     polyA_signal    6793..6967
                     /note="pLannotate"
                     /database="snapgene"
                     /identity="100.0"
                     /match_length="100.0"
                     /fragment="False"
                     /other="polyA_signal"
                     /label="CaMV poly(A) signal"
     misc_feature    complement(7045..7069)
                     /note="pLannotate"
                     /database="snapgene"
                     /identity="100.0"
                     /match_length="100.0"
                     /fragment="False"
                     /other="misc_feature"
                     /label="LB T-DNA repeat"
     CDS             7494..8288
                     /note="pLannotate"
                     /database="snapgene"
                     /identity="100.0"
                     /match_length="100.0"
                     /fragment="False"
                     /other="CDS"
                     /label="KanR"
     rep_origin      8375..8963
                     /note="pLannotate"
                     /database="snapgene"
                     /identity="100.0"
                     /match_length="100.0"
                     /fragment="False"
                     /other="rep_origin"
                     /label="ori"
     rep_origin      complement(9633..9827)
                     /note="pLannotate"
                     /database="snapgene"
                     /identity="100.0"
                     /match_length="100.0"
                     /fragment="False"
                     /other="rep_origin"
                     /label="pVS1 oriV"
     CDS             complement(9893..10966)
                     /note="pLannotate"
                     /database="snapgene"
                     /identity="100.0"
                     /match_length="100.0"
                     /fragment="False"
                     /other="CDS"
                     /label="pVS1 RepA"
     CDS             complement(11395..12024)
                     /note="pLannotate"
                     /database="snapgene"
                     /identity="100.0"
                     /match_length="100.0"
                     /fragment="False"
                     /other="CDS"
                     /label="pVS1 StaA"
     CDS             complement(12584..12985)
                     /note="pLannotate"
                     /database="swissprot"
                     /identity="51.5"
                     /match_length="43.9"
                     /fragment="True"
                     /other="CDS"
                     /label="Y4CG_SINFN (fragment)"
     misc_feature    complement(13325..13349)
                     /note="pLannotate"
                     /database="snapgene"
                     /identity="100.0"
                     /match_length="100.0"
                     /fragment="False"
                     /other="misc_feature"
                     /label="RB T-DNA repeat"
     promoter        13585..14210
                     /created_by="Sang"
                     /label="pUBQ10"
     ORF             14217..1165
                     /created_by="Sang"
                     /label="ORF1"
     CDS             14217..14372
                     /created_by="Sang"
                     /label="VP64"
     CDS             14418..1173
                     /created_by="Sang"
                     /label="HAB1 Azin"
ORIGIN      
        1 atggaaatag ataacgggcg agttcttgca accgcgatta tcgtaggcga atcaagcatt
       61 gagcaggttc ccaccgcgga agttcttatc gcgggtgtaa atcaggatac caatacttcg
      121 gaggttgtca ttagattgcc agatgaaaat agtaatcatc tggtgaaagg gagaagtgtt
      181 tatgaactag attgtatacc gctttggggc acggtttcca ttcaagggaa tgcgtctgag
      241 atggaggctg cttttgccgt gtcacctcat tttctgaaac tacccatcaa aatgcttatg
      301 ggggaccatg agggtatgag tccaagcctc acacacctca caggtcattt tttcggtgtt
      361 tatgatggtc atggaggcca taaggttgct gactattgcc gagatagact ccattttgct
      421 ttggctgaag aaatagaacg tataaaagac gaattatgca agaggaatac aggagagggt
      481 aggcaggtgc agtgggataa agtcttcacg agttgttttc taactgtcga tggtgagatt
      541 gaaggaaaaa ttggtagagc cgttgttggt tcttctgata aggttcttga ggctgttgcg
      601 gatgagactg taggatcaac tgctgttgtt gccttggttt gctcatcaca tatagtagtt
      661 tctaactgcg gtgattcgag ggcggtttta ttccgtggca aagaagccat gcccttgtca
      721 gttgatcaca aaccagatag agaggatgaa tatgcaagaa tagaaaatgc tggaggcaaa
      781 gttatacaat ggcaaggcgc acgtgttttt ggtcgtctcg ccatgtctag gtccatcggt
      841 gacagatatc tgaagccata tgtgatccca gaaccggaag tgacattcat gcctcggtca
      901 agagaagacg agtgtctcat actagccagt gacggtcttt gggatgtaat gaacaaccaa
      961 gaagtctgcg aaatagcaag gagacggata ttgatgtggc acaagaagaa cggtgcaccg
     1021 cctctagcag agagaggcaa aggaatagat ccagcttgcc aagccgcagc tgactacctc
     1081 tcaatgcttg ctctacaaaa aggaagtaaa gacaacatct ccatcattgt gattgacttg
     1141 aaagctcaag caaagttcaa gaccagaacc tgaagatcct aggtcgaggc gaatttcccc
     1201 gatcgttcaa acatttggca ataaagtttc ttaagattga atcctgttgc cggtcttgcg
     1261 atgattatca tataatttct gttgaattac gttaagcatg taataattaa catgtaatgc
     1321 atgacgttat ttatgagatg ggtttttatg attagagtcc cgcaattata catttaatac
     1381 gcgatagaaa acaaaatata gcgcgcaaac taggataaat tatcgcgcgc ggtgtcatct
     1441 atgttactag atcggctcgg gaggtttaaa cgattgaata taaccgacgt gactgttaca
     1501 tttagggatt gaatataacc gacgtgactg ttacatttag ggattgaata taaccgacgt
     1561 gactgttaca tttagggatt gaatataacc gacgtgactg ttacatttag ggataaacga
     1621 ttgaatataa ccgacgtgac tgttacattt agggattgaa tataaccgac gtgactgtta
     1681 catttaggga ttgaatataa ccgacgtgac tgttacattt agggattgaa tataaccgac
     1741 gtgactgtta catttaggga tgctagccct atataagcag aggcaagacc cttcctctat
     1801 ataaggaagt tcatttcatt tggagagaac acggggactc tagcgctacc ggtccagaag
     1861 agcatgggca gccatcatca tcatcatcac gtgagcaagg gcgaggagct gttcaccggg
     1921 gtggtgccca tcctggtcga gctggacggc gacgtaaacg gccacaagtt cagcgtgtcc
     1981 ggcgagggcg agggcgatgc cacctacggc aagctgaccc tgaagttcat ctgcaccacc
     2041 ggcaagctgc ccgtgccctg gcccaccctc gtgaccaccc tgacctacgg cgtgcagtgc
     2101 ttcagccgct accccgacca catgaagcag cacgacttct tcaagtccgc catgcccgaa
     2161 ggctacgtcc aggagcgcac catcttcttc aaggacgacg gcaactacaa gacccgcgcc
     2221 gaggtgaagt tcgagggcga caccctggtg aaccgcatcg agctgaaggg catcgacttc
     2281 aaggaggacg gcaacatcct ggggcacaag ctggagtaca actacaacag ccacaacgtc
     2341 tatatcatgg ccgacaagca gaagaacggc atcaaggtga acttcaagat ccgccacaac
     2401 atcgaggacg gcagcgtgca gctcgccgac cactaccagc agaacacccc catcggcgac
     2461 ggccccgtgc tgctgcccga caaccactac ctgagcaccc agtccgccct gagcaaagac
     2521 cccaacgaga agcgcgatca catggtcctg ctggagttcg tgaccgccgc cgggatcact
     2581 ctcggcatgg acgagctgta caagtccgga gctgcggccg ctgccgctgc ggcagcggcc
     2641 gaattccccg ggagaagagc gtcgacgctc ttcggatcct aggtcgaggc gaatttcccc
     2701 gatcgttcaa acatttggca ataaagtttc ttaagattga atcctgttgc cggtcttgcg
     2761 atgattatca tataatttct gttgaattac gttaagcatg taataattaa catgtaatgc
     2821 atgacgttat ttatgagatg ggtttttatg attagagtcc cgcaattata catttaatac
     2881 gcgatagaaa acaaaatata gcgcgcaaac taggataaat tatcgcgcgc ggtgtcatct
     2941 atgttactag atcggcaatt cgagacccac aacagacctg aaagaggctg caatagttgt
     3001 cataagaatc aatcctctgc ttcaacgtcg gagacaacct cgcatacaaa tgtcgaaacc
     3061 acatctcacg gtacagaaga cagaacacat ggtcgttgtc tacgtaagga gcaatcgctt
     3121 ccacacttgg ccacggcgtg tccttgaaca gacgctccga tatgctctgg aacgatgtct
     3181 cacacatctg gtggatctcg tacacgttct tatcccttat gtgtctgtac atgtgtgaca
     3241 cgaacgactt caccgaatcc ggcaccatat ttgggtcgta cccactctcc ctctcccccg
     3301 gaccttcctc atactcattg ctgctcgcca ttctcgccgg atcaattctt agcggccgca
     3361 acaatgttag ctcttaactc actaccaccg cctagggttt ccttattacc accggttcta
     3421 tcatccggtt tcgtttcctt attaccaccg gttctatcat ccggttatgt ttttttataa
     3481 agtcatttta ataaaacttt ctatggttcg gaaaaaaaaa cttcacataa tcatcgctat
     3541 tctctctctc tctctctctc tctctctcgc tctcatattt gcaggtaaag cttcgttgat
     3601 tcgtcctctt tatgttcaat tatagtttcg catccctcct atgtctttct ttctagatct
     3661 taaagcagag tcattgctta accctaatta tcactgttct tgtataaaac acttttcacc
     3721 taatcattga gattgttacg ggatctgata attgcgtctg tgaattacaa gaaattaggg
     3781 tttatttctt cttgatttta gattgatctt tttgcagttg acaattcgtt ctctttggga
     3841 aattagaggg tctccccggt atgccccgcc ccaagctcaa gtccgatgac gaggtactcg
     3901 aggccgccac cgtagtgctg aagcgttgcg gtcccataga gttcacgctc agcggagtag
     3961 caaaggaggt ggggctctcc cgcgcagcgt taatccagcg cttcaccaac cgcgatacgc
     4021 tgctggtgag gatgatggag cgcggcgtcg agcaggtgcg gcattacctg aatgcgatac
     4081 cgataggcgc agggccgcaa gggctctggg aatttttgca ggtgctcgtt cggagcatga
     4141 acactcgcaa cgacttctcg gtgaactatc tcatctcctg gtacgagctc caggtgccgg
     4201 agctacgcac gcttgcgatc cagcggaacc gcgcggtggt ggaggggatc cgcaagcgac
     4261 tgcccccagg tgctcctgcg gcagctgagt tgctcctgca ctcggtcatc gctggcgcga
     4321 cgatgcagtg ggccgtcgat ccggatggtg agctagctga tcatgtgctg gctcagatcg
     4381 ctgccatcct gtgtttaatg tttcccgaac acgacgattt ccaactcctc caggcacatg
     4441 cgtccgcgta cagccaattc atgccttcgg agttaacacc agaagaacga tcggaactaa
     4501 aagagtcaat cgccgagttc cacacatacc aactcgatcc aggaagctgt tcatcactcc
     4561 acgcgcaacg aatccacgcg cctccggaac tcgtctggtc aatcgtacga cgtttcgaca
     4621 aaccacaaac acaccgccac ttcatcaaat cctgctccgt cgaacaaaac ttcgagatgc
     4681 gcgtcggatg cacgcgcgac atcatctgga tcagtggatt accggcgaac acatcaacgg
     4741 aaagactcga tatactcgac gacgaacgga gagttaccgg agccagttat atcggaggcg
     4801 aacattctct gacgaattac aaaggcgtta cgacggtgca tcggttcgag aaagagaatc
     4861 ggatctggac ggtggttttg gaatcttacg tcgttgatat gccggaaggt aactcggagg
     4921 atgatactcg tattgttgtg gatgacgttt ataagcttaa tttgcagaaa ctcgcgacgg
     4981 ttgctgaagc tatggctcgt aactccggtg acggaagtgg ttctcagtat acgtgacgag
     5041 agctttcgtt cgtatcatcg gtttcgacaa cgttcgtcaa gttcaatgca tcagtttcat
     5101 tgcgcacaca ccagaatcct actgagtttg agtattatgg cattgggaaa actgtttttc
     5161 ttgtaccatt tgttgtgctt gtaatttact gtgtttttta ttcggttttc gctatcgaac
     5221 tgtgaaatgg aaatggatgg agaagagtta atgaatgata tggtcctttt gttcattctc
     5281 aaattaatat tatttgtttt ttctcttatt tgttgtgtgt tgaatttgaa attataagag
     5341 atatgcaaac attttgtttt gagtaaaaat gtgtcaaatc gtggcctcta atgaccgaag
     5401 ttaatatgag gagtaaaaca cttgtagttg taccattatg cttattcact aggcaacaaa
     5461 tatattttca gacctagaaa agctgcaaat gttactgaat acaagtatgt cctcttgtgt
     5521 tttagacatt tatgaacttt cctttatgta attttccaga atccttgtca gattctaatc
     5581 attgctttat aattatagtt atactcatgg atttgtagtt gagtatgaaa atatttttta
     5641 atgcatttta tgacttgcgc aattctcaga agaccaaagg gctattgaga cttttcaaca
     5701 aagggtaata tcgggaaacc tcctcggatt ccattgccca gctatctgtc acttcatcaa
     5761 aaggacagta gaaaaggaag gtggcaccta caaatgccat cattgcgata aaggaaaggc
     5821 tatcgttcaa gatgcctctg ccgacagtgg tcccaaagat ggacccccac ccacgaggag
     5881 catcgtggaa aaagaagacg ttccaaccac gtcttcaaag caagtggatt gatgtgatat
     5941 ctccactgac gtaagggatg acgcacaatc ccactatcct tcgcaagacc cttcctctat
     6001 ataaggaagt tcatttcatt tggagaggac acgctgaaat caccagtctc tctctacaaa
     6061 tctatctctc tcgacatgtt gagcaagggc gaggaggata acatggccat catcaaggag
     6121 ttcatgcgct tcaaggtgca catggagggc tccgtgaacg gccacgagtt cgagatcgag
     6181 ggcgagggcg agggccgccc ctacgagggc acccagaccg ccaagctgaa ggtgaccaag
     6241 ggtggccccc tgcccttcgc ctgggacatc ctgtcccctc agttcatgta cggctccaag
     6301 gcctacgtga agcaccccgc cgacatcccc gactacttga agctgtcctt ccccgagggc
     6361 ttcaagtggg agcgcgtgat gaacttcgag gacggcggcg tggtgaccgt gacccaggac
     6421 tcctccctgc aggacggcga gttcatctac aaggtgaagc tgcgcggcac caacttcccc
     6481 tccgacggcc ccgtaatgca gaagaagacc atgggctggg aggcctcctc cgagcggatg
     6541 taccccgagg acggcgccct gaagggcgag atcaagcaga ggctgaagct gaaggacggc
     6601 ggccactacg acgctgaggt caagaccacc tacaaggcca agaagcccgt gcagctgccc
     6661 ggcgcctaca acgtcaacat caagttggac atcacctccc acaacgagga ctacaccatc
     6721 gtggaacagt acgaacgcgc cgagggccgc cactccaccg gcggcatgga cgagctgtac
     6781 aagtgagtcg agtttctcca taataatgtg tgagtagttc ccagataagg gaattagggt
     6841 tcctataggg tttcgctcat gtgttgagca tataagaaac ccttagtatg tatttgtatt
     6901 tgtaaaatac ttctatcaat aaaatttcta attcctaaaa ccaaaatcca gtactaaaat
     6961 ccagatcccc cgaattaatt cggcgttaat tcagtacatt aaaaacgtcc gcaatgtgtt
     7021 attaagttgt ctaagcgtca atttgtttac accacaatat atcctgccac cagccagcca
     7081 acagctcccc gaccggcagc tcggcacaaa atcaccactc gatacaggca gcccatcagt
     7141 ccgggacggc gtcagcggga gagccgttgt aaggcggcag actttgctca tgttaccgat
     7201 gctattcgga agaacggcaa ctaagctgcc gggtttgaaa cacggatgat ctcgcggagg
     7261 gtagcatgtt gattgtaacg atgacagagc gttgctgcct gtgatcaccg cggtttcaaa
     7321 atcggctccg tcgatactat gttatacgcc aactttgaaa acaactttga aaaagctgtt
     7381 ttctggtatt taaggtttta gaatgcaagg aacagtgaat tggagttcgt cttgttataa
     7441 ttagcttctt ggggtatctt taaatactgt agaaaagagg aaggaaataa taaatggcta
     7501 aaatgagaat atcaccggaa ttgaaaaaac tgatcgaaaa ataccgctgc gtaaaagata
     7561 cggaaggaat gtctcctgct aaggtatata agctggtggg agaaaatgaa aacctatatt
     7621 taaaaatgac ggacagccgg tataaaggga ccacctatga tgtggaacgg gaaaaggaca
     7681 tgatgctatg gctggaagga aagctgcctg ttccaaaggt cctgcacttt gaacggcatg
     7741 atggctggag caatctgctc atgagtgagg ccgatggcgt cctttgctcg gaagagtatg
     7801 aagatgaaca aagccctgaa aagattatcg agctgtatgc ggagtgcatc aggctctttc
     7861 actccatcga catatcggat tgtccctata cgaatagctt agacagccgc ttagccgaat
     7921 tggattactt actgaataac gatctggccg atgtggattg cgaaaactgg gaagaagaca
     7981 ctccatttaa agatccgcgc gagctgtatg attttttaaa gacggaaaag cccgaagagg
     8041 aacttgtctt ttcccacggc gacctgggag acagcaacat ctttgtgaaa gatggcaaag
     8101 taagtggctt tattgatctt gggagaagcg gcagggcgga caagtggtat gacattgcct
     8161 tctgcgtccg gtcgatcagg gaggatatcg gggaagaaca gtatgtcgag ctattttttg
     8221 acttactggg gatcaagcct gattgggaga aaataaaata ttatatttta ctggatgaat
     8281 tgttttagta cctagaatgc atgaccaaaa tcccttaacg tgagttttcg ttccactgag
     8341 cgtcagaccc cgtagaaaag atcaaaggat cttcttgaga tccttttttt ctgcgcgtaa
     8401 tctgctgctt gcaaacaaaa aaaccaccgc taccagcggt ggtttgtttg ccggatcaag
     8461 agctaccaac tctttttccg aaggtaactg gcttcagcag agcgcagata ccaaatactg
     8521 tccttctagt gtagccgtag ttaggccacc acttcaagaa ctctgtagca ccgcctacat
     8581 acctcgctct gctaatcctg ttaccagtgg ctgctgccag tggcgataag tcgtgtctta
     8641 ccgggttgga ctcaagacga tagttaccgg ataaggcgca gcggtcgggc tgaacggggg
     8701 gttcgtgcac acagcccagc ttggagcgaa cgacctacac cgaactgaga tacctacagc
     8761 gtgagctatg agaaagcgcc acgcttcccg aagggagaaa ggcggacagg tatccggtaa
     8821 gcggcagggt cggaacagga gagcgcacga gggagcttcc agggggaaac gcctggtatc
     8881 tttatagtcc tgtcgggttt cgccacctct gacttgagcg tcgatttttg tgatgctcgt
     8941 caggggggcg gagcctatgg aaaaacgcca gcaacgcggc ctttttacgg ttcctggcct
     9001 tttgctggcc ttttgctcac atgttctttc ctgcgttatc ccctgattct gtggataacc
     9061 gtattaccgc ctttgagtga gctgataccg ctcgccgcag ccgaacgacc gagcgcagcg
     9121 agtcagtgag cgaggaaccg gtagagcgcc tgatgcggta ttttctcctt acgcatctgt
     9181 gcggtatttc acaccgcata tggtgcactc tcagtacaat ctgctctgat gccgcatagt
     9241 taagccagta tacactccgc tatcgctacg tgactgggtc atggctgcgc cccgacaccc
     9301 gccaacaccc gctgacgcgc cctgacgggc ttgtctgctc ccggcatccg cttacagaca
     9361 agctgtgacc gtctccggga gctgcatgtg tcagaggttt tcaccgtcat caccgaaacg
     9421 cgcgaggcag ggtgccttga tgtgggcgcc ggcggtcgag tggcgacggc gcggcttgtc
     9481 cgcgccctgg tagattgcct ggccgtaggc cagccatttt tgagcggcca gcggccgcga
     9541 taggccgacg cgaagcggcg gggcgtaggg agcgcagcga ccgaagggta ggcgcttttt
     9601 gcagatcttc ggctgtgcgc tggccagaca gttatgcaca ggccaggcgg gttttaagag
     9661 ttttaataag ttttaaagag ttttaggcgg aaaaatcgcc ttttttctct tttatatcag
     9721 tcacttacat gtgtgaccgg ttcccaatgt acggctttgg gttcccaatg tacgggttcc
     9781 ggttcccaat gtacggcttt gggttcccaa tgtacgtgct atccacagga aagaagcttt
     9841 ttcgaccttt ttcccctgct agggcaattt gccctagcat ctgctccgta cattaggaac
     9901 cggcggatgc ttcgccctcg atcaggttgc ggtagcgcat gactaggatc gggccagcct
     9961 gccccgcctc ctccttcaaa tcgtactccg gcaggtcatt tgacccgatc agcttgcgca
    10021 cggtgaaaca gaacttcttg aactctccgg cgctgccact gcgttcgtag atcgtcttga
    10081 acaaccatct ggcttctgcc ttgcctgcgg cgcggcgtgc caggcggtag agaaaacggc
    10141 cgatgccggg atcgatcaaa aagtaatcgg ggtgaaccgt cagcacgtcc gggttcttgc
    10201 cttctgtgat ctcgcggtac atccaatcag ctagctcgat ctcgatgtac tccggccgcc
    10261 cggtttcgct ctttacgatc ttgtagcggc taatcaaggc ttcaccctcg gataccgtca
    10321 ccaggcggcc gttcttggcc ttcttcgtac gctgcatggc aacgtgcgtg gtgtttaacc
    10381 gaatgcaggt ttctaccagg tcgtctttct gctttccgcc atcggctcgc cggcagaact
    10441 tgagtacgtc cgcaacgtgt ggacggaaca cgcggccggg cttgtctccc ttcccttccc
    10501 ggtatcggtt catggattcg gttagatggg aaaccgccat cagtaccagg tcgtaatccc
    10561 acacactggc catgccggcc ggccctgcgg aaacctctac gtgcccgtct ggaagctcgt
    10621 agcggatcac ctcgccagct cgtcggtcac gcttcgacag acggaaaacg gccacgtcca
    10681 tgatgctgcg actatcgcgg gtgcccacgt catagagcat cggaacgaaa aaatctggtt
    10741 gctcgtcgcc cttgggcggc ttcctaatcg acggcgcacc ggctgccggc ggttgccggg
    10801 attctttgcg gattcgatca gcggccgctt gccacgattc accggggcgt gcttctgcct
    10861 cgatgcgttg ccgctgggcg gcctgcgcgg ccttcaactt ctccaccagg tcatcaccca
    10921 gcgccgcgcc gatttgtacc gggccggatg gtttgcgacc gctcacgccg attcctcggg
    10981 cttgggggtt ccagtgccat tgcagggccg gcaggcaacc cagccgctta cgcctggcca
    11041 accgcccgtt cctccacaca tggggcattc cacggcgtcg gtgcctggtt gttcttgatt
    11101 ttccatgccg cctcctttag ccgctaaaat tcatctactc atttattcat ttgctcattt
    11161 actctggtag ctgcgcgatg tattcagata gcagctcggt aatggtcttg ccttggcgta
    11221 ccgcgtacat cttcagcttg gtgtgatcct ccgccggcaa ctgaaagttg acccgcttca
    11281 tggctggcgt gtctgccagg ctggccaacg ttgcagcctt gctgctgcgt gcgctcggac
    11341 ggccggcact tagcgtgttt gtgcttttgc tcattttctc tttacctcat taactcaaat
    11401 gagttttgat ttaatttcag cggccagcgc ctggacctcg cgggcagcgt cgccctcggg
    11461 ttctgattca agaacggttg tgccggcggc ggcagtgcct gggtagctca cgcgctgcgt
    11521 gatacgggac tcaagaatgg gcagctcgta cccggccagc gcctcggcaa cctcaccgcc
    11581 gatgcgcgtg cctttgatcg cccgcgacac gacaaaggcc gcttgtagcc ttccatccgt
    11641 gacctcaatg cgctgcttaa ccagctccac caggtcggcg gtggcccata tgtcgtaagg
    11701 gcttggctgc accggaatca gcacgaagtc ggctgccttg atcgcggaca cagccaagtc
    11761 cgccgcctgg ggcgctccgt cgatcactac gaagtcgcgc cggccgatgg ccttcacgtc
    11821 gcggtcaatc gtcgggcggt cgatgccgac aacggttagc ggttgatctt cccgcacggc
    11881 cgcccaatcg cgggcactgc cctggggatc ggaatcgact aacagaacat cggccccggc
    11941 gagttgcagg gcgcgggcta gatgggttgc gatggtcgtc ttgcctgacc cgcctttctg
    12001 gttaagtaca gcgataacct tcatgcgttc cccttgcgta tttgtttatt tactcatcgc
    12061 atcatatacg cagcgaccgc atgacgcaag ctgttttact caaatacaca tcaccttttt
    12121 agacggcggc gctcggtttc ttcagcggcc aagctggccg gccaggccgc cagcttggca
    12181 tcagacaaac cggccaggat ttcatgcagc cgcacggttg agacgtgcgc gggcggctcg
    12241 aacacgtacc cggccgcgat catctccgcc tcgatctctt cggtaatgaa aaacggttcg
    12301 tcctggccgt cctggtgcgg tttcatgctt gttcctcttg gcgttcattc tcggcggccg
    12361 ccagggcgtc ggcctcggtc aatgcgtcct cacggaaggc accgcgccgc ctggcctcgg
    12421 tgggcgtcac ttcctcgctg cgctcaagtg cgcggtacag ggtcgagcga tgcacgccaa
    12481 gcagtgcagc cgcctctttc acggtgcggc cttcctggtc gatcagctcg cgggcgtgcg
    12541 cgatctgtgc cggggtgagg gtagggcggg ggccaaactt cacgcctcgg gccttggcgg
    12601 cctcgcgccc gctccgggtg cggtcgatga ttagggaacg ctcgaactcg gcaatgccgg
    12661 cgaacacggt caacaccatg cggccggccg gcgtggtggt gtcggcccac ggctctgcca
    12721 ggctacgcag gcccgcgccg gcctcctgga tgcgctcggc aatgtccagt aggtcgcggg
    12781 tgctgcgggc caggcggtct agcctggtca ctgtcacaac gtcgccaggg cgtaggtggt
    12841 caagcatcct ggccagctcc gggcggtcgc gcctggtgcc ggtgatcttc tcggaaaaca
    12901 gcttggtgca gccggccgcg tgcagttcgg cccgttggtt ggtcaagtcc tggtcgtcgg
    12961 tgctgacgcg ggcatagccc agcaggccag cggcggcgct cttgttcatg gcgtaatgtc
    13021 tccggttcta gtcgcaagta ttctacttta tgcgactaaa acacgcgaca agaaaacgcc
    13081 aggaaaaggg cagggcggca gcctgtcgcg taacttagga cttgtgcgac atgtcgtttt
    13141 cagaagacgg ctgcactgaa cgtcagaagc cgactgcact atagcagcgg aggggttgga
    13201 tcaaagtact ttgatcccga ggggaaccct gtggttggca tgcacataca aatggacgaa
    13261 cggataaacc ttttcacgcc cttttaaata tccgattatt ctaataaacg ctcttttctc
    13321 ttaggtttac ccgccaatat atcctgtcaa acactgatag tttaaactga aggcgggaaa
    13381 cgacaatctg atccaagctc aagctgctct agcattcgcc attcaggctg cgcaactgtt
    13441 gggaagggcg atcggtgcgg gcctcttcgc tattacgcca gctggcgaaa gggggatgtg
    13501 ctgcaaggcg attaagttgg gtaacgccag ggttttccca gtcacgacgt tgtaaaacga
    13561 cggccagtgc caagcttgac gagtcagtaa taaacggcgt caaagtggtt gcagccggca
    13621 cacacgagtc gtgtttatca actcaaagca caaatacttt tcctcaacct aaaaataagg
    13681 caattagcca aaaacaactt tgcgtgtaaa caacgctcaa tacacgtgtc attttattat
    13741 tagctattgc ttcaccgcct tagctttctc gtgacctagt cgtcctcgtc ttttcttctt
    13801 cttcttctat aaaacaatac ccaaagagct gttcttcttc acaattcaga tttcaatttc
    13861 tcaaaatctt aaaaactttc tctcaattct ctctaccgtg atcaaggtaa atttctgtgt
    13921 tccttattct ctcaaaatct tcgattttgt tttcgttcga tcccaatttc gtatatgttc
    13981 tttggtttag attctgttaa tcttagatcg aagacgattt tctgggtttg atcgttagat
    14041 atcatcttaa ttctcgatta gggtttcata gatatcatcc gatttgttca aataatttga
    14101 gttttgtcga ataattactc ttcgatttgt gatttctatc tagatctggt gttagtttct
    14161 agtttgtgcg atcgaatttg tcgattaatc tgagtttttc tgattaacag accgggatgg
    14221 acgctttgga cgacttcgac ttggacatgt tgggttctga tgccctggac gatttcgatc
    14281 tcgatatgct aggcagcgac gcattagatg actttgactt agatatgctc gggtccgacg
    14341 cgcttgatga tttcgaccta gacatgctgg gaggttctgg tggtggttct ggtggtggtt
    14401 ctggtcgtga tttacctgag atgactcccg cagttgcaat gactcttagc ttagcagcca
    14461 acaccatgtg tgaatcatca cctgtcgaga tcactcagct aaagaacgtt actgatgcag
    14521 ctgacttgtt atctgattct gaaaatcaaa gcttttgcaa cggagggact gaatgcacta
    14581 tggaagatgt ttctgaactg gaagaggtag gtgaacagga tttgttgaaa actttatccg
    14641 atacgagaag cgggtcttcc aatgtttttg atgaagacga tgtattgtct gttgtggagg
    14701 ataatagtgc tgtcataagt gagggcttgt tagttgttga tgcaggctct gaattaagct
    14761 tgtctaatac agct
//
