# Supplementary material for: An orthogonalized PYR1-based CID module with reprogrammable ligand-binding specificity
Source: Nat Chem Biol. 2023 Oct 23;20(1):103–10. doi: 10.1038/s41589-023-01447-7 (PMC10746540; doi:10.1038/s41589-023-01447-7)
Supplement: Supplementary file 3 — Vector sequences for constructs used in this paper and source data for supplementary figures. [file 41589_2023_1447_MOESM3_ESM.zip › Supplementary Data 1/pCAMBIA1300mCherry-Gal4BD-PYR1_AZIN_VP64-HAB1_-Gal4UAS35Smin-RUBY.gb]

LOCUS       pCAMBIA1300mCherry-Gal4BD-PYR1*AZIN/VP64-HAB1*-Gal4UAS35Smin-RUBY_       17561 bp    DNA     circular SYN 20-DEC-2022
DEFINITION  pUBQ10-VP64-HAB1*_UASp35S-RUBY_pPEX4-BD-PYR1 AZIN-pCam-mCherry.
ACCESSION
VERSION     .
KEYWORDS    .
SOURCE      .
  ORGANISM  .
COMMENT     Annotated with pLannotate v1.2.0.
FEATURES             Location/Qualifiers
     CDS             join(16281..17561,1..246)
                     /note="pLannotate"
                     /database="swissprot"
                     /identity="99.0"
                     /match_length="99.6"
                     /fragment="False"
                     /other="CDS"
                     /modified_by="Sang"
                     /label="HAB1*"
     terminator      277..529
                     /note="pLannotate"
                     /database="snapgene"
                     /identity="100.0"
                     /match_length="100.0"
                     /fragment="False"
                     /other="terminator"
                     /label="NOS terminator"
     protein_bind    570..664
                     /note="pLannotate"
                     /database="snapgene"
                     /identity="100.0"
                     /match_length="100.0"
                     /fragment="False"
                     /other="protein_bind"
                     /label="5X UAS"
     promoter        665..709
                     /note="pLannotate"
                     /database="snapgene"
                     /identity="100.0"
                     /match_length="95.7"
                     /fragment="False"
                     /other="promoter"
                     /label="minimal CaMV 35S promoter"
     ORF             736..4677
                     /created_by="Sang"
                     /label="ORF3"
     CDS             736..2226
                     /note="pLannotate"
                     /database="swissprot"
                     /identity="100.0"
                     /match_length="100.0"
                     /fragment="False"
                     /other="CDS"
                     /label="CYP76AD1"
     motif           2236..2292
                     /created_by="Sang"
                     /modified_by="Sang"
                     /label="P2A"
     CDS             2293..3117
                     /note="pLannotate"
                     /database="swissprot"
                     /identity="100.0"
                     /match_length="100.0"
                     /fragment="False"
                     /other="CDS"
                     /label="DODA1"
     motif           3127..3183
                     /created_by="Sang"
                     /modified_by="Sang"
                     /label="P2A"
     CDS             3184..4686
                     /created_by="Sang"
                     /modified_by="Sang"
                     /label="Glucosyltransferase"
     terminator      4720..4972
                     /note="pLannotate"
                     /database="snapgene"
                     /identity="100.0"
                     /match_length="100.0"
                     /fragment="False"
                     /other="terminator"
                     /label="NOS terminator"
     promoter        4987..5867
                     /created_by="Sang"
                     /label="PEX4"
     ORF             5880..6897
                     /created_by="Sang"
                     /label="ORF2"
     CDS             5880..6320
                     /note="pLannotate"
                     /database="snapgene"
                     /identity="99.8"
                     /match_length="100.0"
                     /fragment="False"
                     /other="CDS"
                     /label="GAL4 DNA binding domain"
     CDS             6324..6896
                     /note="pLannotate"
                     /database="swissprot"
                     /identity="92.1"
                     /match_length="100.0"
                     /fragment="False"
                     /other="CDS"
                     /modified_by="Sang"
                     /label="PYR1* AZIN"
     terminator      6904..7521
                     /note="pLannotate"
                     /database="snapgene"
                     /identity="99.8"
                     /match_length="96.3"
                     /fragment="False"
                     /other="terminator"
                     /label="E9 terminator"
     promoter        7549..7894
                     /note="pLannotate"
                     /database="snapgene"
                     /identity="97.7"
                     /match_length="100.0"
                     /fragment="False"
                     /other="promoter"
                     /label="CaMV 35S promoter"
     CDS             7939..8646
                     /note="pLannotate"
                     /database="fpbase"
                     /identity="99.6"
                     /match_length="100.0"
                     /fragment="False"
                     /other="CDS"
                     /label="mCherry"
     polyA_signal    8656..8830
                     /note="pLannotate"
                     /database="snapgene"
                     /identity="100.0"
                     /match_length="100.0"
                     /fragment="False"
                     /other="polyA_signal"
                     /label="CaMV poly(A) signal"
     misc_feature    complement(8908..8932)
                     /note="pLannotate"
                     /database="snapgene"
                     /identity="100.0"
                     /match_length="100.0"
                     /fragment="False"
                     /other="misc_feature"
                     /label="LB T-DNA repeat"
     CDS             9357..10151
                     /note="pLannotate"
                     /database="snapgene"
                     /identity="100.0"
                     /match_length="100.0"
                     /fragment="False"
                     /other="CDS"
                     /label="KanR"
     rep_origin      10238..10826
                     /note="pLannotate"
                     /database="snapgene"
                     /identity="100.0"
                     /match_length="100.0"
                     /fragment="False"
                     /other="rep_origin"
                     /label="ori"
     misc_feature    complement(11012..11152)
                     /note="pLannotate"
                     /database="snapgene"
                     /identity="100.0"
                     /match_length="100.0"
                     /fragment="False"
                     /other="misc_feature"
                     /label="bom"
     CDS             complement(11254..11293)
                     /note="pLannotate"
                     /database="snapgene"
                     /identity="100.0"
                     /match_length="20.8"
                     /fragment="True"
                     /other="CDS"
                     /label="rop (fragment)"
     rep_origin      complement(11496..11690)
                     /note="pLannotate"
                     /database="snapgene"
                     /identity="100.0"
                     /match_length="100.0"
                     /fragment="False"
                     /other="rep_origin"
                     /label="pVS1 oriV"
     CDS             complement(11756..12829)
                     /note="pLannotate"
                     /database="snapgene"
                     /identity="100.0"
                     /match_length="100.0"
                     /fragment="False"
                     /other="CDS"
                     /label="pVS1 RepA"
     CDS             complement(13258..13887)
                     /note="pLannotate"
                     /database="snapgene"
                     /identity="100.0"
                     /match_length="100.0"
                     /fragment="False"
                     /other="CDS"
                     /label="pVS1 StaA"
     CDS             complement(14447..14848)
                     /note="pLannotate"
                     /database="swissprot"
                     /identity="51.5"
                     /match_length="43.9"
                     /fragment="True"
                     /other="CDS"
                     /label="Y4CG_SINFN (fragment)"
     misc_feature    complement(15188..15212)
                     /note="pLannotate"
                     /database="snapgene"
                     /identity="100.0"
                     /match_length="100.0"
                     /fragment="False"
                     /other="misc_feature"
                     /label="RB T-DNA repeat"
     promoter        15443..16073
                     /created_by="Sang"
                     /label="UBQ10"
     ORF             16080..246
                     /created_by="Sang"
                     /label="ORF1"
     motif           16080..16232
                     /created_by="Sang"
                     /label="VP64"
     linker          16233..16268
                     /created_by="Sang"
                     /label
ORIGIN      
        1 gccagtgacg gtctttggga tgtaatgaac aaccaagaag tctgcgaaat agcaaggaga
       61 cggatattga tgtggcacaa gaagaacggt gcaccgcctc tagcagagag aggcaaagga
      121 atagatccag cttgccaagc cgcagctgac tacctctcaa tgcttgctct acaaaaagga
      181 agtaaagaca acatctccat cattgtgatt gacttgaaag ctcaagcaaa gttcaagacc
      241 agaacctgaa gatcctaggt cgaggcgaat ttccccgatc gttcaaacat ttggcaataa
      301 agtttcttaa gattgaatcc tgttgccggt cttgcgatga ttatcatata atttctgttg
      361 aattacgtta agcatgtaat aattaacatg taatgcatga cgttatttat gagatgggtt
      421 tttatgatta gagtcccgca attatacatt taatacgcga tagaaaacaa aatatagcgc
      481 gcaaactagg ataaattatc gcgcgcggtg tcatctatgt tactagatcg ggaattaatt
      541 cgataagcta gagagaattg taagagctcc ggagtactgt cctccgagcg gagtactgtc
      601 ctccgagcgg agtactgtcc tccgagcgga gtactgtcct ccgagcggag tactgtcctc
      661 cgaggcaaga cccttcctct atataaggaa gttcatttca tttggagaga acacggggac
      721 tctagcgcta ccggtatgga tcatgcgacc ctcgccatga tcctcgcgat ctggttcatc
      781 agcttccact tcatcaagct gctgttctcc cagcagacca ccaagctgct tccgccagga
      841 ccaaagccgc ttccgatcat cggcaacatc cttgaggtgg gcaagaagcc gcatcggtcc
      901 ttcgccaacc tcgccaagat tcacggccca ctcatttccc tcagactcgg ctctgtgacc
      961 accatcgttg tgtcctctgc cgacgtggcc aaagagatgt tcctcaagaa ggatcacccg
     1021 ctctccaacc gcacgatccc gaatagtgtt acagccggcg accaccacaa gctcaccatg
     1081 tcttggctcc cggtgtctcc gaagtggcgc aacttccgca agattaccgc cgtgcatctg
     1141 ctctccccac agagactcga tgcctgccag acattcaggc acgccaaggt gcagcagctc
     1201 tacgagtacg ttcaagagtg cgcccagaaa ggccaggccg tggatattgg caaggccgcc
     1261 tttacgacca gcctcaacct cctcagcaag ctgttcttca gcgtcgagct ggcgcaccac
     1321 aagtcccata ccagccaaga gttcaaagag ctgatctgga acatcatgga agatataggc
     1381 aagccgaact acgccgacta cttcccgatt ctcggctgcg ttgacccatc tggcattaga
     1441 agaaggctcg cctgctcctt cgacaagctg atcgccgtgt tccagggcat catctgcgag
     1501 agactcgccc cagattcctc caccacaact accaccacca ccgacgacgt gctcgatgtg
     1561 ctcctccagc tgttcaagca gaacgagctg acgatgggcg agatcaacca cctcctcgtg
     1621 gacatcttcg acgccggcac cgataccaca tcctccacat tcgagtgggt gatgaccgag
     1681 ctgatccgca atccagagat gatggaaaag gcccaagagg aaatcaagca ggtcctcggc
     1741 aaggacaagc agatccaaga gtccgacatc atcaacctgc cgtacctcca ggcgatcatc
     1801 aaagagacac tccgcctcca tccgccgacc gtgttcttgc tcccaagaaa ggccgacacc
     1861 gatgtcgagc tgtacggcta catcgtgccg aaggatgccc agatcctcgt gaacctctgg
     1921 gccattggca gggacccaaa cgcctggcag aacgccgata ttttcagccc agagcgcttc
     1981 atcggctgcg agatcgatgt taagggccgc gatttcggcc tccttccatt tggcgctggc
     2041 cgcagaattt gcccaggcat gaatctcgcc atcaggatgc tcaccctcat gctcgccaca
     2101 ctcctccagt tcttcaactg gaagctcgaa ggcgacatct ccccgaagga cctcgacatg
     2161 gacgagaagt tcggcattgc gctccaaaag accaagccgc tcaagctcat cccgattccg
     2221 cgctacggta gcggagctac caattttagc ctccttaagc aggcaggtga tgtagaagag
     2281 aaccccgggc ctatgaagat gatgaacggc gaggacgcca acgaccagat gatcaaagag
     2341 tccttcttca tcacccacgg caacccgatc ctcaccgtcg aggatacaca tccgctcagg
     2401 ccgttcttcg agacatggcg cgagaagatt ttctccaaga agccgaaggc catcctcatc
     2461 atctccggcc actgggagac agtgaagcca accgtgaacg ccgtgcacat caacgacacc
     2521 atccacgact tcgacgacta cccagccgcc atgtaccagt tcaagtaccc agctccaggc
     2581 gagccagagc ttgcgagaaa ggtggaagag atcctcaaga agtccgggtt cgagacagcc
     2641 gagacagacc aaaagagggg ccttgatcac ggcgcctggg ttccactcat gctcatgtat
     2701 ccagaggcgg acatcccggt gtgccagctc tcagttcagc cacatctcga cggcacctac
     2761 cactacaatc tcggcagagc cctcgcgccg ctcaagaatg atggcgtgct cattattggc
     2821 tccggcagcg ccacacatcc actcgatgag acaccgcact acttcgatgg tgttgcccct
     2881 tgggccgctg ccttcgattc ttggcttagg aaggccctca tcaacggccg cttcgaggaa
     2941 gtgaacatct acgagagcaa ggccccgaac tggaagctcg cccatccatt tccagagcac
     3001 ttctacccgc tccacgttgt gctcggcgct gctggtgaaa agtggaaggc cgagctgatc
     3061 cactcctcct gggatcatgg cacactttgc cacggctcct acaagttcac ctccgccgga
     3121 tccggagcaa ccaactttag cctgctcaag caagcaggag atgttgagga aaatcctggc
     3181 cccatgaccg ccatcaagat gaacaccaac ggcgagggcg agacacagca catcctcatg
     3241 atcccgttca tggcgcaggg ccacctcagg ccatttctcg aactcgccat gttcctctac
     3301 aagcgctccc acgtgatcat caccctgctc acaactccgc tcaatgccgg cttcctcagg
     3361 cacctccttc accaccattc ctactcctcc agcggcatca ggatcgtcga gctgccattc
     3421 aactccacca accacggact cccaccgggc atcgagaaca ccgataagct cacactcccg
     3481 ctcgtggtgt ccctcttcca ttccaccatc agcctcgatc cgcacctccg cgattacatc
     3541 tccaggcatt tcagcccagc caggccacca ctctgcgtga tccatgatgt gttcctcggc
     3601 tgggttgacc aggtggccaa ggatgtgggc tctacaggcg tggtgttcac aacaggcggc
     3661 gcttatggca catccgccta cgtgtccatc tggaacgatc tcccgcacca gaactactcc
     3721 gacgaccaag agttcccgct gccaggcttc ccagagaacc ataagttccg caggtcccag
     3781 ctccatcggt tcctcagata tgccgacggc tccgacgatt ggtccaagta tttccagccg
     3841 cagctccgcc agtccatgaa gtcttttggc tggctctgca actccgtgga agagatcgag
     3901 acactcggct tctccatcct ccgcaactac accaagctgc cgatctgggg catcggccca
     3961 cttattgctt ccccagtgca gcactcctcc tccgacaaca attcaacagg cgccgagttc
     4021 gtgcagtggc tcagcctcaa agagccggac tccgtcctct acatctcctt cggctcccag
     4081 aacacgatca gcccgacgca gatgatggaa ctcgctgctg gccttgagtc ctccgagaag
     4141 ccattcctct gggtgatcag agccccgttc ggcttcgaca tcaacgaaga gatgcgccca
     4201 gagtggctgc cagagggctt tgaggaacgc atgaaggtga agaaacaggg caagctcgtg
     4261 tacaagctcg gcccgcagct tgagatcctc aaccatgaat ccatcggcgg ctttctcacc
     4321 cactgcggat ggaacagcat ccttgagtct cttcgcgagg gcgttccgat gcttggatgg
     4381 ccacttgctg ccgagcaggc ctacaacctc aagtacctcg aagatgagat gggcgtcgcg
     4441 gttgagcttg ctagaggcct cgaaggcgag atctccaaag agaaggtcaa gcgcatcgtc
     4501 gagatgatcc ttgagcgcaa cgagggctcc aaaggctggg agatgaagaa tcgcgccgtg
     4561 gaaatgggca aaaagctcaa ggacgccgtg aacgaggaaa aagagctgaa gggctcctcc
     4621 gtgaaggcga tcgacgattt cctcgacgcc gtcatgcagg ccaaacttga gccaagcctc
     4681 cagtgatagt gaggatccta ggtcgaggcg aatttccccg atcgttcaaa catttggcaa
     4741 taaagtttct taagattgaa tcctgttgcc ggtcttgcga tgattatcat ataatttctg
     4801 ttgaattacg ttaagcatgt aataattaac atgtaatgca tgacgttatt tatgagatgg
     4861 gtttttatga ttagagtccc gcaattatac atttaatacg cgatagaaaa caaaatatag
     4921 cgcgcaaact aggataaatt atcgcgcgcg gtgtcatcta tgttactaga tcggcaattc
     4981 gagacccaca acagacctga aagaggctgc aatagttgtc ataagaatca atcctctgct
     5041 tcaacgtcgg agacaacctc gcatacaaat gtcgaaacca catctcacgg tacagaagac
     5101 agaacacatg gtcgttgtct acgtaaggag caatcgcttc cacacttggc cacggcgtgt
     5161 ccttgaacag acgctccgat atgctctgga acgatgtctc acacatctgg tggatctcgt
     5221 acacgttctt atcccttatg tgtctgtaca tgtgtgacac gaacgacttc accgaatccg
     5281 gcaccatatt tgggtcgtac ccactctccc tctcccccgg accttcctca tactcattgc
     5341 tgctcgccat tctcgccgga tcaattctta gcggccgcaa caatgttagc tcttaactca
     5401 ctaccaccgc ctagggtttc cttattacca ccggttctat catccggttt cgtttcctta
     5461 ttaccaccgg ttctatcatc cggttatgtt tttttataaa gtcattttaa taaaactttc
     5521 tatggttcga aaaaaaaaac ttcacataat catcgctatt ctctctctct ctctctctct
     5581 ctctctcgct ctcatatttg caggtaaagc ttcgttgatt cgtcctcttt atgttcaatt
     5641 atagtttcgc atccctccta tgtctttctt tctagatctt aaagcagagt cattgcttaa
     5701 ccctaattat cactgttctt gtataaaaca cttttcacct aatcattgag attgttacgg
     5761 gatctgataa ttgcgtctgt gaattacaag aaattagggt ttatttcttc ttgattttag
     5821 attgatcttt ttgcagttga caattcgttc tctttgggaa attagagggt ctccccggta
     5881 tgaagctact gtcttctatc gaacaagcat gcgatatttg ccgacttaaa aagctcaagt
     5941 gctccaaaga aaaaccgaag tgcgccaagt gtctgaagaa caactgggag tgtcgctact
     6001 ctcccaaaac caaaagatct ccgctgacta gggcacatct gacagaagtg gaatcaaggc
     6061 tagaaagact ggaacagcta tttctactga tttttcctcg agaagacctt gacatgattt
     6121 tgaaaatgga ttctttacag gatataaaag cattgttaac aggattattt gtacaagata
     6181 atgtgaataa agatgccgtc acagatagat tggcttcagt ggagactgat atgcctctaa
     6241 cattgagaca gcatagaata agtgcgacat catcatcgga agagagtagt aacaaaggtc
     6301 aaagacagtt gactgtatcg ccgatgcctt cggagttaac accagaagaa cgatcggaac
     6361 taaaagagtc aatcgccgag ttccacacat accaactcga tccaggaagc tgttcatcac
     6421 tccacgcgca acgaatccac gcgcctccgg aactcgtctg gtcaatcgta cgacgtttcg
     6481 acaaaccaca aacacaccgc cacttcatca aatcctgctc cgtcgaacaa aacttcgaga
     6541 tgcgcgtcgg atgcacgcgc gacatcatct ggatcagtgg attaccggcg aacacatcaa
     6601 cggaaagact cgatatactc gacgacgaac ggagagttac cggagccagt tatatcggag
     6661 gcgaacattc tctgacgaat tacaaaggcg ttacgacggt gcatcggttc gagaaagaga
     6721 atcggatctg gacggtggtt ttggaatctt acgtcgttga tatgccggaa ggtaactcgg
     6781 aggatgatac tcgtattgtt gtggatgacg tttataagct taatttgcag aaactcgcga
     6841 cggttgctga agctatggct cgtaactccg gtgacggaag tggttctcag tatacgtgac
     6901 gagagctttc gttcgtatca tcggtttcga caacgttcgt caagttcaat gcatcagttt
     6961 cattgcgcac acaccagaat cctactgagt ttgagtatta tggcattggg aaaactgttt
     7021 ttcttgtacc atttgttgtg cttgtaattt actgtgtttt ttattcggtt ttcgctatcg
     7081 aactgtgaaa tggaaatgga tggagaagag ttaatgaatg atatggtcct tttgttcatt
     7141 ctcaaattaa tattatttgt tttttctctt atttgttgtg tgttgaattt gaaattataa
     7201 gagatatgca aacattttgt tttgagtaaa aatgtgtcaa atcgtggcct ctaatgaccg
     7261 aagttaatat gaggagtaaa acacttgtag ttgtaccatt atgcttattc actaggcaac
     7321 aaatatattt tcagacctag aaaagctgca aatgttactg aatacaagta tgtcctcttg
     7381 tgttttagac atttatgaac tttcctttat gtaattttcc agaatccttg tcagattcta
     7441 atcattgctt tataattata gttatactca tggatttgta gttgagtatg aaaatatttt
     7501 ttaatgcatt ttatgacttg cgcaattctc agaagaccaa agggctattg agacttttca
     7561 acaaagggta atatcgggaa acctcctcgg attccattgc ccagctatct gtcacttcat
     7621 caaaaggaca gtagaaaagg aaggtggcac ctacaaatgc catcattgcg ataaaggaaa
     7681 ggctatcgtt caagatgcct ctgccgacag tggtcccaaa gatggacccc cacccacgag
     7741 gagcatcgtg gaaaaagaag acgttccaac cacgtcttca aagcaagtgg attgatgtga
     7801 tatctccact gacgtaaggg atgacgcaca atcccactat ccttcgcaag acccttcctc
     7861 tatataagga agttcatttc atttggagag gacacgctga aatcaccagt ctctctctac
     7921 aaatctatct ctctcgacat gttgagcaag ggcgaggagg ataacatggc catcatcaag
     7981 gagttcatgc gcttcaaggt gcacatggag ggctccgtga acggccacga gttcgagatc
     8041 gagggcgagg gcgagggccg cccctacgag ggcacccaga ccgccaagct gaaggtgacc
     8101 aagggtggcc ccctgccctt cgcctgggac atcctgtccc ctcagttcat gtacggctcc
     8161 aaggcctacg tgaagcaccc cgccgacatc cccgactact tgaagctgtc cttccccgag
     8221 ggcttcaagt gggagcgcgt gatgaacttc gaggacggcg gcgtggtgac cgtgacccag
     8281 gactcctccc tgcaggacgg cgagttcatc tacaaggtga agctgcgcgg caccaacttc
     8341 ccctccgacg gccccgtaat gcagaagaag accatgggct gggaggcctc ctccgagcgg
     8401 atgtaccccg aggacggcgc cctgaagggc gagatcaagc agaggctgaa gctgaaggac
     8461 ggcggccact acgacgctga ggtcaagacc acctacaagg ccaagaagcc cgtgcagctg
     8521 cccggcgcct acaacgtcaa catcaagttg gacatcacct cccacaacga ggactacacc
     8581 atcgtggaac agtacgaacg cgccgagggc cgccactcca ccggcggcat ggacgagctg
     8641 tacaagtgag tcgagtttct ccataataat gtgtgagtag ttcccagata agggaattag
     8701 ggttcctata gggtttcgct catgtgttga gcatataaga aacccttagt atgtatttgt
     8761 atttgtaaaa tacttctatc aataaaattt ctaattccta aaaccaaaat ccagtactaa
     8821 aatccagatc ccccgaatta attcggcgtt aattcagtac attaaaaacg tccgcaatgt
     8881 gttattaagt tgtctaagcg tcaatttgtt tacaccacaa tatatcctgc caccagccag
     8941 ccaacagctc cccgaccggc agctcggcac aaaatcacca ctcgatacag gcagcccatc
     9001 agtccgggac ggcgtcagcg ggagagccgt tgtaaggcgg cagactttgc tcatgttacc
     9061 gatgctattc ggaagaacgg caactaagct gccgggtttg aaacacggat gatctcgcgg
     9121 agggtagcat gttgattgta acgatgacag agcgttgctg cctgtgatca ccgcggtttc
     9181 aaaatcggct ccgtcgatac tatgttatac gccaactttg aaaacaactt tgaaaaagct
     9241 gttttctggt atttaaggtt ttagaatgca aggaacagtg aattggagtt cgtcttgtta
     9301 taattagctt cttggggtat ctttaaatac tgtagaaaag aggaaggaaa taataaatgg
     9361 ctaaaatgag aatatcaccg gaattgaaaa aactgatcga aaaataccgc tgcgtaaaag
     9421 atacggaagg aatgtctcct gctaaggtat ataagctggt gggagaaaat gaaaacctat
     9481 atttaaaaat gacggacagc cggtataaag ggaccaccta tgatgtggaa cgggaaaagg
     9541 acatgatgct atggctggaa ggaaagctgc ctgttccaaa ggtcctgcac tttgaacggc
     9601 atgatggctg gagcaatctg ctcatgagtg aggccgatgg cgtcctttgc tcggaagagt
     9661 atgaagatga acaaagccct gaaaagatta tcgagctgta tgcggagtgc atcaggctct
     9721 ttcactccat cgacatatcg gattgtccct atacgaatag cttagacagc cgcttagccg
     9781 aattggatta cttactgaat aacgatctgg ccgatgtgga ttgcgaaaac tgggaagaag
     9841 acactccatt taaagatccg cgcgagctgt atgatttttt aaagacggaa aagcccgaag
     9901 aggaacttgt cttttcccac ggcgacctgg gagacagcaa catctttgtg aaagatggca
     9961 aagtaagtgg ctttattgat cttgggagaa gcggcagggc ggacaagtgg tatgacattg
    10021 ccttctgcgt ccggtcgatc agggaggata tcggggaaga acagtatgtc gagctatttt
    10081 ttgacttact ggggatcaag cctgattggg agaaaataaa atattatatt ttactggatg
    10141 aattgtttta gtacctagaa tgcatgacca aaatccctta acgtgagttt tcgttccact
    10201 gagcgtcaga ccccgtagaa aagatcaaag gatcttcttg agatcctttt tttctgcgcg
    10261 taatctgctg cttgcaaaca aaaaaaccac cgctaccagc ggtggtttgt ttgccggatc
    10321 aagagctacc aactcttttt ccgaaggtaa ctggcttcag cagagcgcag ataccaaata
    10381 ctgtccttct agtgtagccg tagttaggcc accacttcaa gaactctgta gcaccgccta
    10441 catacctcgc tctgctaatc ctgttaccag tggctgctgc cagtggcgat aagtcgtgtc
    10501 ttaccgggtt ggactcaaga cgatagttac cggataaggc gcagcggtcg ggctgaacgg
    10561 ggggttcgtg cacacagccc agcttggagc gaacgaccta caccgaactg agatacctac
    10621 agcgtgagct atgagaaagc gccacgcttc ccgaagggag aaaggcggac aggtatccgg
    10681 taagcggcag ggtcggaaca ggagagcgca cgagggagct tccaggggga aacgcctggt
    10741 atctttatag tcctgtcggg tttcgccacc tctgacttga gcgtcgattt ttgtgatgct
    10801 cgtcaggggg gcggagccta tggaaaaacg ccagcaacgc ggccttttta cggttcctgg
    10861 ccttttgctg gccttttgct cacatgttct ttcctgcgtt atcccctgat tctgtggata
    10921 accgtattac cgcctttgag tgagctgata ccgctcgccg cagccgaacg accgagcgca
    10981 gcgagtcagt gagcgaggaa ccggtagagc gcctgatgcg gtattttctc cttacgcatc
    11041 tgtgcggtat ttcacaccgc atatggtgca ctctcagtac aatctgctct gatgccgcat
    11101 agttaagcca gtatacactc cgctatcgct acgtgactgg gtcatggctg cgccccgaca
    11161 cccgccaaca cccgctgacg cgccctgacg ggcttgtctg ctcccggcat ccgcttacag
    11221 acaagctgtg accgtctccg ggagctgcat gtgtcagagg ttttcaccgt catcaccgaa
    11281 acgcgcgagg cagggtgcct tgatgtgggc gccggcggtc gagtggcgac ggcgcggctt
    11341 gtccgcgccc tggtagattg cctggccgta ggccagccat ttttgagcgg ccagcggccg
    11401 cgataggccg acgcgaagcg gcggggcgta gggagcgcag cgaccgaagg gtaggcgctt
    11461 tttgcagatc ttcggctgtg cgctggccag acagttatgc acaggccagg cgggttttaa
    11521 gagttttaat aagttttaaa gagttttagg cggaaaaatc gccttttttc tcttttatat
    11581 cagtcactta catgtgtgac cggttcccaa tgtacggctt tgggttccca atgtacgggt
    11641 tccggttccc aatgtacggc tttgggttcc caatgtacgt gctatccaca ggaaagaagc
    11701 tttttcgacc tttttcccct gctagggcaa tttgccctag catctgctcc gtacattagg
    11761 aaccggcgga tgcttcgccc tcgatcaggt tgcggtagcg catgactagg atcgggccag
    11821 cctgccccgc ctcctccttc aaatcgtact ccggcaggtc atttgacccg atcagcttgc
    11881 gcacggtgaa acagaacttc ttgaactctc cggcgctgcc actgcgttcg tagatcgtct
    11941 tgaacaacca tctggcttct gccttgcctg cggcgcggcg tgccaggcgg tagagaaaac
    12001 ggccgatgcc gggatcgatc aaaaagtaat cggggtgaac cgtcagcacg tccgggttct
    12061 tgccttctgt gatctcgcgg tacatccaat cagctagctc gatctcgatg tactccggcc
    12121 gcccggtttc gctctttacg atcttgtagc ggctaatcaa ggcttcaccc tcggataccg
    12181 tcaccaggcg gccgttcttg gccttcttcg tacgctgcat ggcaacgtgc gtggtgttta
    12241 accgaatgca ggtttctacc aggtcgtctt tctgctttcc gccatcggct cgccggcaga
    12301 acttgagtac gtccgcaacg tgtggacgga acacgcggcc gggcttgtct cccttccctt
    12361 cccggtatcg gttcatggat tcggttagat gggaaaccgc catcagtacc aggtcgtaat
    12421 cccacacact ggccatgccg gccggccctg cggaaacctc tacgtgcccg tctggaagct
    12481 cgtagcggat cacctcgcca gctcgtcggt cacgcttcga cagacggaaa acggccacgt
    12541 ccatgatgct gcgactatcg cgggtgccca cgtcatagag catcggaacg aaaaaatctg
    12601 gttgctcgtc gcccttgggc ggcttcctaa tcgacggcgc accggctgcc ggcggttgcc
    12661 gggattcttt gcggattcga tcagcggccg cttgccacga ttcaccgggg cgtgcttctg
    12721 cctcgatgcg ttgccgctgg gcggcctgcg cggccttcaa cttctccacc aggtcatcac
    12781 ccagcgccgc gccgatttgt accgggccgg atggtttgcg accgctcacg ccgattcctc
    12841 gggcttgggg gttccagtgc cattgcaggg ccggcaggca acccagccgc ttacgcctgg
    12901 ccaaccgccc gttcctccac acatggggca ttccacggcg tcggtgcctg gttgttcttg
    12961 attttccatg ccgcctcctt tagccgctaa aattcatcta ctcatttatt catttgctca
    13021 tttactctgg tagctgcgcg atgtattcag atagcagctc ggtaatggtc ttgccttggc
    13081 gtaccgcgta catcttcagc ttggtgtgat cctccgccgg caactgaaag ttgacccgct
    13141 tcatggctgg cgtgtctgcc aggctggcca acgttgcagc cttgctgctg cgtgcgctcg
    13201 gacggccggc acttagcgtg tttgtgcttt tgctcatttt ctctttacct cattaactca
    13261 aatgagtttt gatttaattt cagcggccag cgcctggacc tcgcgggcag cgtcgccctc
    13321 gggttctgat tcaagaacgg ttgtgccggc ggcggcagtg cctgggtagc tcacgcgctg
    13381 cgtgatacgg gactcaagaa tgggcagctc gtacccggcc agcgcctcgg caacctcacc
    13441 gccgatgcgc gtgcctttga tcgcccgcga cacgacaaag gccgcttgta gccttccatc
    13501 cgtgacctca atgcgctgct taaccagctc caccaggtcg gcggtggccc atatgtcgta
    13561 agggcttggc tgcaccggaa tcagcacgaa gtcggctgcc ttgatcgcgg acacagccaa
    13621 gtccgccgcc tggggcgctc cgtcgatcac tacgaagtcg cgccggccga tggccttcac
    13681 gtcgcggtca atcgtcgggc ggtcgatgcc gacaacggtt agcggttgat cttcccgcac
    13741 ggccgcccaa tcgcgggcac tgccctgggg atcggaatcg actaacagaa catcggcccc
    13801 ggcgagttgc agggcgcggg ctagatgggt tgcgatggtc gtcttgcctg acccgccttt
    13861 ctggttaagt acagcgataa ccttcatgcg ttccccttgc gtatttgttt atttactcat
    13921 cgcatcatat acgcagcgac cgcatgacgc aagctgtttt actcaaatac acatcacctt
    13981 tttagacggc ggcgctcggt ttcttcagcg gccaagctgg ccggccaggc cgccagcttg
    14041 gcatcagaca aaccggccag gatttcatgc agccgcacgg ttgagacgtg cgcgggcggc
    14101 tcgaacacgt acccggccgc gatcatctcc gcctcgatct cttcggtaat gaaaaacggt
    14161 tcgtcctggc cgtcctggtg cggtttcatg cttgttcctc ttggcgttca ttctcggcgg
    14221 ccgccagggc gtcggcctcg gtcaatgcgt cctcacggaa ggcaccgcgc cgcctggcct
    14281 cggtgggcgt cacttcctcg ctgcgctcaa gtgcgcggta cagggtcgag cgatgcacgc
    14341 caagcagtgc agccgcctct ttcacggtgc ggccttcctg gtcgatcagc tcgcgggcgt
    14401 gcgcgatctg tgccggggtg agggtagggc gggggccaaa cttcacgcct cgggccttgg
    14461 cggcctcgcg cccgctccgg gtgcggtcga tgattaggga acgctcgaac tcggcaatgc
    14521 cggcgaacac ggtcaacacc atgcggccgg ccggcgtggt ggtgtcggcc cacggctctg
    14581 ccaggctacg caggcccgcg ccggcctcct ggatgcgctc ggcaatgtcc agtaggtcgc
    14641 gggtgctgcg ggccaggcgg tctagcctgg tcactgtcac aacgtcgcca gggcgtaggt
    14701 ggtcaagcat cctggccagc tccgggcggt cgcgcctggt gccggtgatc ttctcggaaa
    14761 acagcttggt gcagccggcc gcgtgcagtt cggcccgttg gttggtcaag tcctggtcgt
    14821 cggtgctgac gcgggcatag cccagcaggc cagcggcggc gctcttgttc atggcgtaat
    14881 gtctccggtt ctagtcgcaa gtattctact ttatgcgact aaaacacgcg acaagaaaac
    14941 gccaggaaaa gggcagggcg gcagcctgtc gcgtaactta ggacttgtgc gacatgtcgt
    15001 tttcagaaga cggctgcact gaacgtcaga agccgactgc actatagcag cggaggggtt
    15061 ggatcaaagt actttgatcc cgaggggaac cctgtggttg gcatgcacat acaaatggac
    15121 gaacggataa accttttcac gcccttttaa atatccgatt attctaataa acgctctttt
    15181 ctcttaggtt tacccgccaa tatatcctgt caaacactga tagtttaaac tgaaggcggg
    15241 aaacgacaat ctgatccaag ctcaagctgc tctagcattc gccattcagg ctgcgcaact
    15301 gttgggaagg gcgatcggtg cgggcctctt cgctattacg ccagctggcg aaagggggat
    15361 gtgctgcaag gcgattaagt tgggtaacgc cagggttttc ccagtcacga cgttgtaaaa
    15421 cgacggccag tgccaagctt gacgagtcag taataaacgg cgtcaaagtg gttgcagccg
    15481 gcacacacga gtcgtgttta tcaactcaaa gcacaaatac ttttcctcaa cctaaaaata
    15541 aggcaattag ccaaaaacaa ctttgcgtgt aaacaacgct caatacacgt gtcattttat
    15601 tattagctat tgcttcaccg ccttagcttt ctcgtgacct agtcgtcctc gtcttttctt
    15661 cttcttcttc tataaaacaa tacccaaaga gctgttcttc ttcacaattc agatttcaat
    15721 ttctcaaaat cttaaaaact ttctctcaat tctctctacc gtgatcaagg taaatttctg
    15781 tgttccttat tctctcaaaa tcttcgattt tgttttcgtt cgatcccaat ttcgtatatg
    15841 ttctttggtt tagattctgt taatcttaga tcgaagacga ttttctgggt ttgatcgtta
    15901 gatatcatct taattctcga ttagggtttc atagatatca tccgatttgt tcaaataatt
    15961 tgagttttgt cgaataatta ctcttcgatt tgtgatttct atctagatct ggtgttagtt
    16021 tctagtttgt gcgatcgaat ttgtcgatta atctgagttt ttctgattaa cagaccggga
    16081 tggacgcttt ggacgacttc gacttggaca tgttgggttc tgatgccctg gacgatttcg
    16141 atctcgatat gctaggcagc gacgcattag atgactttga cttagatatg ctcgggtccg
    16201 acgcgcttga tgatttcgac ctagacatgc tgggaggttc tggtggtggt tctggtggtg
    16261 gttctggtcg tgatttacct gagatgactc ccgcagttgc aatgactctt agcttagcag
    16321 ccaacaccat gtgtgaatca tcacctgtcg agatcactca gctaaagaac gttactgatg
    16381 cagctgactt gttatctgat tctgaaaatc aaagcttttg caacggaggg actgaatgca
    16441 ctatggaaga tgtttctgaa ctggaagagg taggtgaaca ggatttgttg aaaactttat
    16501 ccgatacgag aagcgggtct tccaatgttt ttgatgaaga cgatgtattg tctgttgtgg
    16561 aggataatag tgctgtcata agtgagggct tgttagttgt tgatgcaggc tctgaattaa
    16621 gcttgtctaa tacagctatg gaaatagata acgggcgagt tcttgcaacc gcgattatcg
    16681 taggcgaatc aagcattgag caggttccca ccgcggaagt tcttatcgcg ggtgtaaatc
    16741 aggataccaa tacttcggag gttgtcatta gattgccaga tgaaaatagt aatcatctgg
    16801 tgaaagggag aagtgtttat gaactagatt gtataccgct ttggggcacg gtttccattc
    16861 aagggaatgc gtctgagatg gaggctgctt ttgccgtgtc acctcatttt ctgaaactac
    16921 ccatcaaaat gcttatgggg gaccatgagg gtatgagtcc aagcctcaca cacctcacag
    16981 gtcatttttt cggtgtttat gatggtcatg gaggccataa ggttgctgac tattgccgag
    17041 atagactcca ttttgctttg gctgaagaaa tagaacgtat aaaagacgaa ttatgcaaga
    17101 ggaatacagg agagggtagg caggtgcagt gggataaagt cttcacgagt tgttttctaa
    17161 ctgtcgatgg tgagattgaa ggaaaaattg gtagagccgt tgttggttct tctgataagg
    17221 ttcttgaggc tgttgcggat gagactgtag gatcaactgc tgttgttgcc ttggtttgct
    17281 catcacatat agtagtttct aactgcggtg attcgagggc ggttttattc cgtggcaaag
    17341 aagccatgcc cttgtcagtt gatcacaaac cagatagaga ggatgaatat gcaagaatag
    17401 aaaatgctgg aggcaaagtt atacaatggc aaggcgcacg tgtttttggt cgtctcgcca
    17461 tgtctaggtc catcggtgac agatatctga agccatatgt gatcccagaa ccggaagtga
    17521 cattcatgcc tcggtcaaga gaagacgagt gtctcatact a
//
