# Supplementary material for: An orthogonalized PYR1-based CID module with reprogrammable ligand-binding specificity
Source: Nat Chem Biol. 2023 Oct 23;20(1):103–10. doi: 10.1038/s41589-023-01447-7 (PMC10746540; doi:10.1038/s41589-023-01447-7)
Supplement: Supplementary file 3 — Vector sequences for constructs used in this paper and source data for supplementary figures. [file 41589_2023_1447_MOESM3_ESM.zip › Supplementary Data 1/pEGAD_35S_PYR1DIAZI.gb]

LOCUS       PHEGAD_35S_PYR1DIAZI       12373 bp    DNA     circular SYN 20-DEC-2022
DEFINITION  .
ACCESSION   AF218816
KEYWORDS    .
SOURCE      Cloning vector pEGAD
  ORGANISM  Cloning vector pEGAD
            other sequences; artificial sequences; vectors.
REFERENCE   1  (bases 1 to 12594)
  AUTHORS   Cutler,S.R., Ehrhardt,D.W., Griffitts,J.S. and Somerville,C.R.
  TITLE     Random GFP::cDNA fusions enable visualization of subcellular
            structures in cells of Arabidopsis at a high frequency
  JOURNAL   Proc. Natl. Acad. Sci. U.S.A. 97 (7), 3718-3723 (2000)
  PUBMED    10737809
REFERENCE   2  (bases 1 to 12594)
  AUTHORS   Cutler,S.R., Ehrhardt,D.W., Griffits,J.S. and Somerville,C.R.
  TITLE     Direct Submission
  JOURNAL   Submitted (23-DEC-1999) Plant Biology, Carnegie Institute, 260
            Panama St, Stanford, CA 94305, USA
FEATURES             Location/Qualifiers
     source          1..12373
                     /organism="Cloning vector pEGAD"
                     /mol_type="genomic DNA"
                     /db_xref="taxon:119860"
                     /note="plant transformation vector for constructing
                     GFP::cDNA expression libraries"
     misc_feature    1..25
                     /note="T-DNA right border"
     promoter        99..944
                     /gene="EGFP"
                     /note="35S"
     CDS             960..1535
                     /note="pLannotate"
                     /database="swissprot"
                     /identity="96.3"
                     /match_length="100.0"
                     /fragment="False"
                     /other="CDS"
                     /modified_by="Sang"
                     /label="PYR1 Diazi"
     misc_feature    963..1508
                     /Original_Bases="GATAAAGCGGAATTAATTCCCGAGCCTCCAAAAAAGAAGAG
                     AAAGGTCGAATTGATGCCTTCGGAGTTAACACCAGAAGAACGATCGGAACTAAAAAAC
                     TCAATCGCCGAGTTCCACACATACCAACTCGATCCAGGAAGCTGTTCATCACTCCACG
                     CGCAACGAATCCACGCGCCTCCGGAACTCGTCTGGTCAATCGTACGACGATTCGACAA
                     ACCACAAACACACCGCCACTTCATCAAATCCTGCTCCGTCGAACAAAACTTCGAGATG
                     CGCGTCGGATGCACGCGCGACATCATCGTCATCAGTGGATTACCGGCGAACACATCAA
                     CGGAAAGACTCGATATACTCGACGACGAACGGAGAGTTACCGGAGCCAGTATCATCGG
                     AGGCGAACATAGGCTGACGAATTACAAAGGCGTTACGACGGTGCATCGGTTCGAGAAA
                     GAGAATCGGATCTGGACGGTGGTTTTGGAATCTTACGTCGTTGATATGCCGGAAGGTA
                     ACTCGGAGGATGATACTCGTATTGTTGTGGATGACGTTGTGAAGCTTAATTTGCAGAA
                     ACTCGCGACGGTTGCTGAAGCTATGGCTCGTAACTCCGGT"
                     /label="GATAAAGCGGAATTAATTCCCGAGCCTCCAAAAAAGAAGAGAAAGGTCGA
                     ATTGATGCCTTCGGAGTTAACACCAGAAGAACGATCGGAACTAAAAAACTCAATCGCC
                     GAGTTCCACACATACCAACTCGATCCAGGAAGCTGTTCATCACTCCACGCGCAACGAA
                     TCCACGCGCCTCCGGAACTCGTCTGGTCAATCGTACGACGATTCGACAAACCACAAAC
                     ACACCGCCACTTCATCAAATCCTGCTCCGTCGAACAAAACTTCGAGATGCGCGTCGGA
                     TGCACGCGCGACATCATCGTCATCAGTGGATTACCGGCGAACACATCAACGGAAAGAC
                     TCGATATACTCGACGACGAACGGAGAGTTACCGGAGCCAGTATCATCGGAGGCGAACA
                     TAGGCTGACGAATTACAAAGGCGTTACGACGGTGCATCGGTTCGAGAAAGAGAATCGG
                     ATCTGGACGGTGGTTTTGGAATCTTACGTCGTTGATATGCCGGAAGGTAACTCGGAGG
                     ATGATACTCGTATTGTTGTGGATGACGTTGTGAAGCTTAATTTGCAGAAACTCGCGAC
                     GGTTGCTGAAGCTATGGCTCGTAACTCCGGT"
                     /note="Geneious type: Editing History Replacement"
     terminator      1565..1829
                     /gene="EGFP"
                     /modified_by="User"
                     /label="NOS terminator"
     promoter        1852..2287
                     /note="35S"
     CDS             2296..2847
                     /note="Bar; phosphinothricin acetyltransferase; derived
                     from pDHB321.1"
                     /codon_start=1
                     /product="basta resistance protein"
                     /protein_id="AAF62892.1"
                     /db_xref="GI:7453573"
                     /translation="MSPERRPADIRRATEADMPAVCTIVNHYIETSTVNFRTEPQEPQ
                     EWTDDLVRLRERYPWLVAEVDGEVAGIAYAGPWKARNAYDWTAESTVYVSPRHQRTGL
                     GSTLYTHLLKSLEAQGFKSVVAVIGLPNDPSVRMHEALGYAPRGMLRAAGFKHGNWHD
                     VGFWQLDFSLPVPPRPVLPVTEI"
     terminator      2870..3129
                     /modified_by="User"
                     /label="NOS terminator"
     mutation_site   complement(3150..3168)
                     /created_by="User"
                     /label="m13F"
     misc_feature    complement(3171..3187)
                     /created_by="User"
                     /label="-40"
                     /note="Geneious type: primer_bind_reverse"
     primer          3585..3603
                     /created_by="User"
                     /label="LBb1.3"
     primer          3642..3663
                     /created_by="User"
                     /label="LBb1"
     misc_feature    3784..3810
                     /note="T-DNA left border"
     misc_feature    3811..12373
                     /note="pBIN19 vector sequence"
     CDS             complement(6852..7646)
                     /created_by="User"
                     /modified_by="User"
                     /label="neomycin-kanamycin phosphotransferase type III
                     CDS"
ORIGIN      
        1 ggtttacccg ccaatatatc ctgtcaaaca ctgatagttt aaactgaagg cgggaaacga
       61 caatctgatc atgagcggag aattaaggga gtcaggcctt aattaagagc tcgcatgccc
      121 tttcagaaag aatgctaacc cacagatggt tagagaggct tacgcagcag gtctcatcaa
      181 gacgatctac ccgagcaata atctccagga aatcaaatac cttcccaaga aggttaaaga
      241 tgcagtcaaa agattcagga ctaactgcat caagaacaca gagaaagata tatttctcaa
      301 gatcagaagt actattccag tatggacgat tcaaggcttg cttcacaaac caaggcaagt
      361 aatagagatt ggagtctcta aaaaggtagt tcccactgaa tcaaaggcca tggagtcaaa
      421 gattcaaata gaggacctaa cagaactccc cgtaaagact ggcgaacagt tcatacagag
      481 tctcttacga ctcaatgaca agaagaaaat cttcgtcaac atggtggagc acgacacgct
      541 tgtctactcc aaaaatatca aagatacagt ctcagaagac caaagggcaa ttgagacttt
      601 tcaacaaagg gtaatatccg gaaacctcct cggattccat tgcccagcta tctgtcactt
      661 tattgtgaag atagtggaaa aggaaggtgg ctcctacaaa tgccatcatt gcgataaagg
      721 aaaggccatc gttgaagatg cctctgccga cagtggtccc aaagatggac ccccacccac
      781 gaggagcatc gtggaaaaag aagacgttcc aaccacgtct tcaaagcaag tggattgatg
      841 tgatatctcc actgacgtaa gggatgacgc acaatcccac tatccttcgc aagacccttc
      901 ctctatataa ggaagttcat ttcatttgga gagaacacgg ggactctagc gctaccggta
      961 tgccttcgga gttaacacca ggagaacgat cagaactaaa aaactcaatc gccgagttcc
     1021 acacatacca actcgatcca ggaagctgtt catcactcca cgcgcaacga atccacgcgc
     1081 ctccggaact cgtctggtca atcgtacgac gattcgacaa accacaaaca tacaaacact
     1141 tcatcaaatc ctgctccgtc gaacaaaact tcgagatgcg cgtcggatgc acgcgcgact
     1201 atatcgtcat cagtggaatg ccggcgaaca catcaacgga aagactcgat atactcgacg
     1261 acgaacggag agttaccgga tatagtatca tcggaggcga acataggctg acgaattaca
     1321 aatccgttac gacggtgcat cggttcgaga aagagaatcg gatctggacg gtggtcttgg
     1381 aatcttacgt cgttgatatg ccggaaggta actcggagga tgatactcgt gtgggtgttg
     1441 atacggttgt gaagcttaat ttgcagaaac tcgcgacggt tgctgaagct atggctcgta
     1501 actccggcga cggaagtggt tctcaggtga cgtgagtcga gaagcttgga tcctaggtcg
     1561 aggcgaattt ccccgatcgt tcaaacattt ggcaataaag tttcttaaga ttgaatcctg
     1621 ttgccggtct tgcgatgatt atcatataat ttctgttgaa ttacgttaag catgtaataa
     1681 ttaacatgta atgcatgacg ttatttatga gatgggtttt tatgattaga gtcccgcaat
     1741 tatacattta atacgcgata gaaaacaaaa tatagcgcgc aaactaggat aaattatcgc
     1801 gcgcggtgtc atctatgtta ctagatcggg aattaattcg ataagctaga gatccgtcaa
     1861 catggtggag cacgacacgc ttgtctactc caaaaatatc aaagatacag tctcagaaga
     1921 ccaaagggca attgagactt ttcaacaaag ggtaatatcc ggaaacctcc tcggattcca
     1981 ttgcccagct atctgtcact ttattgtgaa gatagtggaa aaggaaggtg gctcctacaa
     2041 atgccatcat tgcgataaag gaaaggccat cgttgaagat gcctctgccg acagtggtcc
     2101 caaagatgga cccccaccca cgaggagcat cgtggaaaaa gaagacgttc caaccacgtc
     2161 ttcaaagcaa gtggattgat gtgatatctc cactgacgta agggatgacg cacaatccca
     2221 ctatccttcg caagaccctt cctctatata aggaagttca tttcatttgg agaggacaga
     2281 cctgcaggtc gatccatgag cccagaacga cgcccggccg acatccgccg tgccaccgag
     2341 gcggacatgc cggcggtctg caccatcgtc aaccactaca tcgagacaag cacggtcaac
     2401 ttccgtaccg agccgcagga accgcaggag tggacggacg acctcgtccg tctgcgggag
     2461 cgctatccct ggctcgtcgc cgaggtggac ggcgaggtcg ccggcatcgc ctacgcgggc
     2521 ccctggaagg cacgcaacgc ctacgactgg acggccgagt cgaccgtgta cgtctccccc
     2581 cgccaccagc ggacgggact gggctccacg ctctacaccc acctgctgaa gtccctggag
     2641 gcacagggct tcaagagcgt ggtcgctgtc atcgggctgc ccaacgaccc gagcgtgcgc
     2701 atgcacgagg cgctcggata tgccccccgc ggcatgctgc gggcggccgg cttcaagcac
     2761 gggaactggc atgacgtggg tttctggcag ctggacttca gcctgccggt accgccccgt
     2821 ccggtcctgc ccgtcaccga gatctgatct cacgcgtcta ggatcgacct gcagatcgtt
     2881 caaacatttg gcaataaagt ttcttaagat tgaatcctgt tgccggtctt gcgatgatta
     2941 tcatctaatt tctgttgaat tacgttaagc atgtaataat taacatgtaa tgcatgacgt
     3001 tatttatgag atgggttttt atgattagag tcccgcaatt atacatttaa tacgcgatag
     3061 aaaacaaaat atagcgcgca aactaggata aattatcgcg cgcggtgtca tctatgttac
     3121 tagatctcta gcttgatatc gaattaattc actggccgtc gttttacaac gtcgtgactg
     3181 ggaaaaccct ggcgttaccc aacttaatcg ccttgcagca catccccctt tcgccagctg
     3241 gcgtaatagc gaagaggccc gcaccgatcg cccttcccaa cagttgcgca gcctgaatgg
     3301 cgcccgctcc tttcgctttc ttcccttcct ttctcgccac gttcgccggc tttccccgtc
     3361 aagctctaaa tcgggggctc cctttagggt tccgatttag tgctttacgg cacctcgacc
     3421 ccaaaaaact tgatttgggt gatggttcac gtagtgggcc atcgccctga tagacggttt
     3481 ttcgcccttt gacgttggag tccacgttct ttaatagtgg actcttgttc caaactggaa
     3541 caacactcaa ccctatctcg ggctattctt ttgatttata agggattttg ccgatttcgg
     3601 aaccaccatc aaacaggatt ttcgcctgct ggggcaaacc agcgtggacc gcttgctgca
     3661 actctctcag ggccaggcgg tgaagggcaa tcagctgttg cccgtctcac tggtgaaaag
     3721 aaaaaccacc ccagtacatt aaaaacgtcc gcaatgtgtt attaagttgt ctaagcgtca
     3781 atttgtttac accacaatat atcctgccac cagccagcca acagctcccc gaccggcagc
     3841 tcggcacaaa atcaccactc gatacaggca gcccatcagt ccgggacggc gtcagcggga
     3901 gagccgttgt aaggcggcag actttgctca tgttaccgat gctattcgga agaacggcaa
     3961 ctaagctgcc gggtttgaaa cacggatgat ctcgcggagg gtagcatgtt gattgtaacg
     4021 atgacagagc gttgctgcct gtgatcaaat atcatctccc tcgcagagat ccgaattatc
     4081 agccttctta ttcatttctc gcttaaccgt gacaggctgt cgatcttgag aactatgccg
     4141 acataatagg aaatcgctgg ataaagccgc tgaggaagct gagtggcgct atttctttag
     4201 aagtgaacgt tgacgatatc aactccccta tccattgctc accgaatggt acaggtcggg
     4261 gacccgaagt tccgactgtc ggcctgatgc atccccggct gatcgacccc agatctgggg
     4321 ctgagaaagc ccagtaagga aacaactgta ggttcgagtc gcgagatccc ccggaaccaa
     4381 aggaagtagg ttaaacccgc tccgatcagg ccgagccacg ccaggccgag aacattggtt
     4441 cctgtaggca tcgggattgg cggatcaaac actaaagcta ctggaacgag cagaagtcct
     4501 ccggccgcca gttgccaggc ggtaaaggtg agcagaggca cgggaggttg ccacttgcgg
     4561 gtcagcacgg ttccgaacgc catggaaacc gcccccgcca ggcccgctgc gacgccgaca
     4621 ggatctagcg ctgcgtttgg tgtcaacacc aacagcgcca cgcccgcagt tccgcaaata
     4681 gcccccagga ccgccatcaa tcgtatcggg ctacctagca gagcggcaga gatgaacacg
     4741 accatcagcg gctgcacagc gcctaccgtc gccgcgaccc cgcccggcag gcggtagacc
     4801 gaaataaaca acaagctcca gaatagcgaa atattaagtg cgccgaggat gaagatgcgc
     4861 atccaccaga ttcccgttgg aatctgtcgg acgatcatca cgagcaataa acccgccggc
     4921 aacgcccgca gcagcatacc ggcgacccct cggcctcgct gttcgggctc cacgaaaacg
     4981 ccggacagat gcgccttgtg agcgtccttg gggccgtcct cctgtttgaa gaccgacagc
     5041 ccaatgatct cgccgtcgat gtaggcgccg aatgccacgg catctcgcaa ccgttcagcg
     5101 aacgcctcca tgggcttttt ctcctcgtgc tcgtaaacgg acccgaacat ctctggagct
     5161 ttcttcaggg ccgacaatcg gatctcgcgg aaatcctgca cgtcggccgc tccaagccgt
     5221 cgaatctgag ccttaatcac aattgtcaat tttaatcctc tgtttatcgg cagttcgtag
     5281 agcgcgccgt gcgtcccgag cgatactgag cgaagcaagt gcgtcgagca gtgcccgctt
     5341 gttcctgaaa tgccagtaaa gcgctggctg ctgaaccccc agccggaact gaccccacaa
     5401 ggccctagcg tttgcaatgc accaggtcat cattgaccca ggcgtgttcc accaggccgc
     5461 tgcctcgcaa ctcttcgcag gcttcgccga cctgctcgcg ccacttcttc acgcgggtgg
     5521 aatccgatcc gcacatgagg cggaaggttt ccagcttgag cgggtacggc tcccggtgcg
     5581 agctgaaata gtcgaacatc cgtcgggccg tcggcgacag cttgcggtac ttctcccata
     5641 tgaatttcgt gtagtggtcg ccagcaaaca gcacgacgat ttcctcgtcg atcaggacct
     5701 ggcaacggga cgttttcttg ccacggtcca ggacgcggaa gcggtgcagc agcgacaccg
     5761 attccaggtg cccaacgcgg tcggacgtga agcccatcgc cgtcgcctgt aggcgcgaca
     5821 ggcattcctc ggccttcgtg taataccggc cattgatcga ccagcccagg tcctggcaaa
     5881 gctcgtagaa cgtgaaggtg atcggctcgc cgataggggt gcgcttcgcg tactccaaca
     5941 cctgctgcca caccagttcg tcatcgtcgg cccgcagctc gacgccggtg taggtgatct
     6001 tcacgtcctt gttgacgtgg aaaatgacct tgttttgcag cgcctcgcgc gggattttct
     6061 tgttgcgcgt ggtgaacagg gcagagcggg ccgtgtcgtt tggcatcgct cgcatcgtgt
     6121 ccggccacgg cgcaatatcg aacaaggaaa gctgcatttc cttgatctgc tgcttcgtgt
     6181 gtttcagcaa cgcggcctgc ttggcctcgc tgacctgttt tgccaggtcc tcgccggcgg
     6241 tttttcgctt cttggtcgtc atagttcctc gcgtgtcgat ggtcatcgac ttcgccaaac
     6301 ctgccgcctc ctgttcgaga cgacgcgaac gctccacggc ggccgatggc gcgggcaggg
     6361 cagggggagc cagttgcacg ctgtcgcgct cgatcttggc cgtagcttgc tggaccatcg
     6421 agccgacgga ctggaaggtt tcgcggggcg cacgcatgac ggtgcggctt gcgatggttt
     6481 cggcatcctc ggcggaaaac cccgcgtcga tcagttcttg cctgtatgcc ttccggtcaa
     6541 acgtccgatt cattcaccct ccttgcggga ttgccccgac tcacgccggg gcaatgtgcc
     6601 cttattcctg atttgacccg cctggtgcct tggtgtccag ataatccacc ttatcggcaa
     6661 tgaagtcggt cccgtagacc gtctggccgt ccttctcgta cttggtattc cgaatcttgc
     6721 cctgcacgaa taccagcgac cccttgccca aatacttgcc gtgggcctcg gcctgagagc
     6781 caaaacactt gatgcggaag aagtcggtgc gctcctgctt gtcgccggca tcgttgcgcc
     6841 acatctaggt actaaaacaa ttcatccagt aaaatataat attttatttt ctcccaatca
     6901 ggcttgatcc ccagtaagtc aaaaaatagc tcgacatact gttcttcccc gatatcctcc
     6961 ctgatcgacc ggacgcagaa ggcaatgtca taccacttgt ccgccctgcc gcttctccca
     7021 agatcaataa agccacttac tttgccatct ttcacaaaga tgttgctgtc tcccaggtcg
     7081 ccgtgggaaa agacaagttc ctcttcgggc ttttccgtct ttaaaaaatc atacagctcg
     7141 cgcggatctt taaatggagt gtcttcttcc cagttttcgc aatccacatc ggccagatcg
     7201 ttattcagta agtaatccaa ttcggctaag cggctgtcta agctattcgt atagggacaa
     7261 tccgatatgt cgatggagtg aaagagcctg atgcactccg catacagctc gataatcttt
     7321 tcagggcttt gttcatcttc atactcttcc gagcaaagga cgccatcggc ctcactcatg
     7381 agcagattgc tccagccatc atgccgttca aagtgcagga cctttggaac aggcagcttt
     7441 ccttccagcc atagcatcat gtccttttcc cgttccacat cataggtggt ccctttatac
     7501 cggctgtccg tcatttttaa atataggttt tcattttctc ccaccagctt atatacctta
     7561 gcaggagaca ttccttccgt atcttttacg cagcggtatt tttcgatcag ttttttcaat
     7621 tccggtgata ttctcatttt agccatttat tatttccttc ctcttttcta cagtatttaa
     7681 agatacccca agaagctaat tataacaaga cgaactccaa ttcactgttc cttgcattct
     7741 aaaaccttaa ataccagaaa acagcttttt caaagttgtt ttcaaagttg gcgtataaca
     7801 tagtatcgac ggagccgatt ttgaaaccac aattatgggt gatgctgcca acttactgat
     7861 ttagtgtatg atggtgtttt tgaggtgctc cagtggcttc tgtgtctatc agctgtccct
     7921 cctgttcagc tactgacggg gtggtgcgta acggcaaaag caccgccgga catcagcgct
     7981 atctctgctc tcactgccgt aaaacatggc aactgcagtt cacttacacc gcttctcaac
     8041 ccggtacgca ccagaaaatc attgatatgg ccatgaatgg cgttggatgc cgggcaacag
     8101 cccgcattat gggcgttggc ctcaacacga ttttacgtca cttaaaaaac tcaggccgca
     8161 gtcggtaacc tcgcgcatac agccgggcag tgacgtcatc gtctgcgcgg aaatggacga
     8221 acagtggggc tatgtcgggg ctaaatcgcg ccagcgctgg ctgttttacg cgtatgacag
     8281 tctccggaag acggttgttg cgcacgtatt cggtgaacgc actatggcga cgctggggcg
     8341 tcttatgagc ctgctgtcac cctttgacgt ggtgatatgg atgacggatg gctggccgct
     8401 gtatgaatcc cgcctgaagg gaaagctgca cgtaatcagc aagcgatata cgcagcgaat
     8461 tgagcggcat aacctgaatc tgaggcagca cctggcacgg ctgggacgga agtcgctgtc
     8521 gttctcaaaa tcggtggagc tgcatgacaa agtcatcggg cattatctga acataaaaca
     8581 ctatcaataa gttggagtca ttacccaatt atgatagaat ttacaagcta taaggttatt
     8641 gtcctgggtt tcaagcatta gtccatgcaa gtttttatgc tttgcccatt ctatagatat
     8701 attgataagc gcgctgccta tgccttgccc cctgaaatcc ttacatacgg cgatatcttc
     8761 tatataaaag atatattatc ttatcagtat tgtcaatata ttcaaggcaa tctgcctcct
     8821 catcctcttc atcctcttcg tcttggtagc tttttaaata tggcgcttca tagagtaatt
     8881 ctgtaaaggt ccaattctcg ttttcatacc tcggtataat cttacctatc acctcaaatg
     8941 gttcgctggg tttatcgcac ccccgaacac gagcacggca cccgcgacca ctatgccaag
     9001 aatgcccaag gtaaaaattg ccggccccgc catgaagtcc gtgaatgccc cgacggccga
     9061 agtgaagggc aggccgccac ccaggccgcc gccctcactg cccggcacct ggtcgctgaa
     9121 tgtcgatgcc agcacctgcg gcacgtcaat gcttccgggc gtcgcgctcg ggctgatcgc
     9181 ccatcccgtt actgccccga tcccggcaat ggcaaggact gccagcgctg ccatttttgg
     9241 ggtgaggccg ttcgcggccg aggggcgcag cccctggggg gatgggaggc ccgcgttagc
     9301 gggccgggag ggttcgagaa gggggggcac cccccttcgg cgtgcgcggt cacgcgcaca
     9361 gggcgcagcc ctggttaaaa acaaggttta taaatattgg tttaaaagca ggttaaaaga
     9421 caggttagcg gtggccgaaa aacgggcgga aacccttgca aatgctggat tttctgcctg
     9481 tggacagccc ctcaaatgtc aataggtgcg cccctcatct gtcagcactc tgcccctcaa
     9541 gtgtcaagga tcgcgcccct catctgtcag tagtcgcgcc cctcaagtgt caataccgca
     9601 gggcacttat ccccaggctt gtccacatca tctgtgggaa actcgcgtaa aatcaggcgt
     9661 tttcgccgat ttgcgaggct ggccagctcc acgtcgccgg ccgaaatcga gcctgcccct
     9721 catctgtcaa cgccgcgccg ggtgagtcgg cccctcaagt gtcaacgtcc gcccctcatc
     9781 tgtcagtgag ggccaagttt tccgcgaggt atccacaacg ccggcggccg cggtgtctcg
     9841 cacacggctt cgacggcgtt tctggcgcgt ttgcagggcc atagacggcc gccagcccag
     9901 cggcgagggc aaccagcccg gtgagcgtcg caaaggcgct cggtcttgcc ttgctcgtcg
     9961 gtgatgtact tcaccagctc cgcgaagtcg ctcttcttga tggagcgcat ggggacgtgc
    10021 ttggcaatca cgcgcacccc ccggccgttt tagcggctaa aaaagtcatg gctctgccct
    10081 cgggcggacc acgcccatca tgaccttgcc aagctcgtcc tgcttctctt cgatcttcgc
    10141 cagcagggcg aggatcgtgg catcaccgaa ccgcgccgtg cgcgggtcgt cggtgagcca
    10201 gagtttcagc aggccgccca ggcggcccag gtcgccattg atgcgggcca gctcgcggac
    10261 gtgctcatag tccacgacgc ccgtgatttt gtagccctgg ccgacggcca gcaggtaggc
    10321 cgacaggctc atgccggccg ccgccgcctt ttcctcaatc gctcttcgtt cgtctggaag
    10381 gcagtacacc ttgataggtg ggctgccctt cctggttggc ttggtttcat cagccatccg
    10441 cttgccctca tctgttacgc cggcggtagc cggccagcct cgcagagcag gattcccgtt
    10501 gagcaccgcc aggtgcgaat aagggacagt gaagaaggaa cacccgctcg cgggtgggcc
    10561 tacttcacct atcctgcccg gctgacgccg ttggatacac caaggaaagt ctacacgaac
    10621 cctttggcaa aatcctgtat atcgtgcgaa aaaggatgga tataccgaaa aaatcgctat
    10681 aatgaccccg aagcagggtt atgcagcgga aaagcgccac gcttcccgaa gggagaaagg
    10741 cggacaggta tccggtaagc ggcagggtcg gaacaggaga gcgcacgagg gagcttccag
    10801 ggggaaacgc ctggtatctt tatagtcctg tcgggtttcg ccacctctga cttgagcgtc
    10861 gatttttgtg atgctcgtca ggggggcgga gcctatggaa aaacgccagc aacgcggcct
    10921 ttttacggtt cctggccttt tgctggcctt ttgctcacat gttctttcct gcgttatccc
    10981 ctgattctgt ggataaccgt attaccgcct ttgagtgagc tgataccgct cgccgcagcc
    11041 gaacgaccga gcgcagcgag tcagtgagcg aggaagcgga agagcgccag aaggccgcca
    11101 gagaggccga gcgcggccgt gaggcttgga cgctagggca gggcatgaaa aagcccgtag
    11161 cgggctgcta cgggcgtctg acgcggtgga aagggggagg ggatgttgtc tacatggctc
    11221 tgctgtagtg agtgggttgc gctccggcag cggtcctgat caatcgtcac cctttctcgg
    11281 tccttcaacg ttcctgacaa cgagcctcct tttcgccaat ccatcgacaa tcaccgcgag
    11341 tccctgctcg aacgctgcgt ccggaccggc ttcgtcgaag gcgtctatcg cggcccgcaa
    11401 cagcggcgag agcggagcct gttcaacggt gccgccgcgc tcgccggcat cgctgtcgcc
    11461 ggcctgctcc tcaagcacgg ccccaacagt gaagtagctg attgtcatca gcgcattgac
    11521 ggcgtccccg gccgaaaaac ccgcctcgca gaggaagcga agctgcgcgt cggccgtttc
    11581 catctgcggt gcgcccggtc gcgtgccggc atggatgcgc gcgccatcgc ggtaggcgag
    11641 cagcgcctgc ctgaagctgc gggcattccc gatcagaaat gagcgccagt cgtcgtcggc
    11701 tctcggcacc gaatgcgtat gattctccgc cagcatggct tcggccagtg cgtcgagcag
    11761 cgcccgcttg ttcctgaagt gccagtaaag cgccggctgc tgaaccccca accgttccgc
    11821 cagtttgcgt gtcgtcagac cgtctacgcc gacctcgttc aacaggtcca gggcggcacg
    11881 gatcactgta ttcggctgca actttgtcat gcttgacact ttatcactga taaacataat
    11941 atgtccacca acttatcagt gataaagaat ccgcgcgttc aatcggacca gcggaggctg
    12001 gtccggaggc cagacgtgaa acccaacata cccctgatcg taattctgag cactgtcgcg
    12061 ctcgacgctg tcggcatcgg cctgattatg ccggtgctgc cgggcctcct gcgcgatctg
    12121 gttcactcga acgacgtcac cgcccactat ggcattctgc tggcgctgta tgcgttggtg
    12181 caatttgcct gcgcacctgt gctgggcgcg ctgtcggatc gtttcgggcg gcggccaatc
    12241 ttgctcgtct cgctggccgg cgccagatct ggggaaccct gtggttggca tgcacataca
    12301 aatggacgaa cggataaacc ttttcacgcc cttttaaata tccgattatt ctaataaacg
    12361 ctcttttctc tta
//
