# Supplementary material for: An orthogonalized PYR1-based CID module with reprogrammable ligand-binding specificity
Source: Nat Chem Biol. 2023 Oct 23;20(1):103–10. doi: 10.1038/s41589-023-01447-7 (PMC10746540; doi:10.1038/s41589-023-01447-7)
Supplement: Supplementary file 3 — Vector sequences for constructs used in this paper and source data for supplementary figures. [file 41589_2023_1447_MOESM3_ESM.zip › Supplementary Data 1/Supplementary Figure 3 - source data.xlsx]

## Sheet: Supplementary Figure 3
		Mean fluorescense/pixel @ 48 hours (arbitrary units)
		Genotype
[Azinphos-ethyl] nM	Replicate	Col	#5	#6
0	1	9.876	10.828	12.932
0	2	9.044	10.668	18.797
0	3	10.122	10.539	14.482
0	4	9.079	9.869	12.658
0	5	7.711	11.173	15.917
0	6	10.687	15.02	14.097
0	7	9.592	13.227	17.55
0	8	8.405	12.344	17.15
0	9	9.939	10.246	8.444
0	10	10.653	12.206	8.913
1	1	9.708	32.467	15.175
1	2	9.421	34.614	49.151
1	3	9.869	49.833	41.577
1	4	9.995	36.287	87.572
1	5	9.386	41.118	18.792
1	6	9.928	28.379	12.628
1	7	9.817	44.982	86.093
1	8	9.004	32.473	82.617
1	9	9.562	46.127	20.914
1	10	12.114	22.865	67.9
2.5	1	11.375	93.252	23.362
2.5	2	10.151	60.749	63.987
2.5	3	10.13	69.028	17.378
2.5	4	9.381	54.724	69.868
2.5	5	10.706	52.385	74.067
2.5	6	10.054	55.735	31.975
2.5	7	9.696	54.133	100.424
2.5	8	11.218	81.717	104.581
2.5	9	10.539	70.761	23.785
2.5	10	11.325	74.696	55.485
5	1	9.191	80.405	54.324
5	2	10.542	61.285	71.819
5	3	8.884	75.464	94.406
5	4	8.276	82.058	73.169
5	5	11.304	81.425	66.038
5	6	11.51	100.509	85.387
5	7	10.451	103.175	54.822
5	8	9.796	59.008	100.909
5	9	9.329	74.995	110.822
5	10	11.091	90.071	95.428
10	1	7.661	111.761	57.171
10	2	8.013	90.696	77.181
10	3	9.39	98.867	38.868
10	4	8.962	89.201	98.627
10	5	8.391	113.932	99.505
10	6	9.194	69.716	94.837
10	7	11.182	74.252	34.964
10	8	10.908	108.538	34.243
10	9	9.069	137.222	95.027
10	10	9.455	95.366	76.349
25	1	8.251	90.614	81.418
25	2	9.391	104.543	103.528
25	3	8.149	82.617	76.668
25	4	10.02	115.738	124.704
25	5	9.014	108.796	86.551
25	6	10.661	80.032	110.801
25	7	9.232	101.065	105.521
25	8	8.761	85.472	96.997
25	9	9.446	113.191	87.08
25	10	10.027	84.873	77.169
50	1	9.627	112.605	101.621
50	2	8.555	108.757	93.92
50	3	9.03	99.483	86.435
50	4	8.387	65.268	71.748
50	5	8.754	72.889	83.361
50	6	9.738	79.363	74.042
50	7	9.965	96.423	73.367
50	8	8.979	75.671	57.805
50	9	8.009	110.5	123.085
50	10	10.21	107.785	117.199
