# Supplementary material for: An orthogonalized PYR1-based CID module with reprogrammable ligand-binding specificity
Source: Nat Chem Biol. 2023 Oct 23;20(1):103–10. doi: 10.1038/s41589-023-01447-7 (PMC10746540; doi:10.1038/s41589-023-01447-7)
Supplement: Supplementary file 3 — Vector sequences for constructs used in this paper and source data for supplementary figures. [file 41589_2023_1447_MOESM3_ESM.zip › Supplementary Data 1/pCAMBIA1300mCherry-Gal4BD-PYR1_AZIN_VP64-HAB1_-Gal4UAS35Smin-GFP.gb]

LOCUS       pCAMBIA1300mCherry-Gal4BD-PYR1*AZIN/VP64-HAB1*-Gal4UAS35Smin-GFP_       14424 bp    DNA     circular SYN 20-DEC-2022
DEFINITION  pUBQ10-VP64-HAB1*_UASp35S-GFP_pPEX4-BD-PYR1 AZIN-pCam-mCherry.
ACCESSION
VERSION     .
KEYWORDS    .
SOURCE      .
  ORGANISM  .
COMMENT     Annotated with pLannotate v1.2.0.
FEATURES             Location/Qualifiers
     CDS             385..1179
                     /note="pLannotate"
                     /database="snapgene"
                     /identity="100.0"
                     /match_length="100.0"
                     /fragment="False"
                     /other="CDS"
                     /label="KanR"
     rep_origin      1266..1854
                     /note="pLannotate"
                     /database="snapgene"
                     /identity="100.0"
                     /match_length="100.0"
                     /fragment="False"
                     /other="rep_origin"
                     /label="ori"
     misc_feature    complement(2040..2180)
                     /note="pLannotate"
                     /database="snapgene"
                     /identity="100.0"
                     /match_length="100.0"
                     /fragment="False"
                     /other="misc_feature"
                     /label="bom"
     CDS             complement(2282..2321)
                     /note="pLannotate"
                     /database="snapgene"
                     /identity="100.0"
                     /match_length="20.8"
                     /fragment="True"
                     /other="CDS"
                     /label="rop (fragment)"
     rep_origin      complement(2524..2718)
                     /note="pLannotate"
                     /database="snapgene"
                     /identity="100.0"
                     /match_length="100.0"
                     /fragment="False"
                     /other="rep_origin"
                     /label="pVS1 oriV"
     CDS             complement(2784..3857)
                     /note="pLannotate"
                     /database="snapgene"
                     /identity="100.0"
                     /match_length="100.0"
                     /fragment="False"
                     /other="CDS"
                     /label="pVS1 RepA"
     CDS             complement(4286..4915)
                     /note="pLannotate"
                     /database="snapgene"
                     /identity="100.0"
                     /match_length="100.0"
                     /fragment="False"
                     /other="CDS"
                     /label="pVS1 StaA"
     CDS             complement(5475..5876)
                     /note="pLannotate"
                     /database="swissprot"
                     /identity="51.5"
                     /match_length="43.9"
                     /fragment="True"
                     /other="CDS"
                     /label="Y4CG_SINFN (fragment)"
     misc_feature    complement(6216..6240)
                     /note="pLannotate"
                     /database="snapgene"
                     /identity="100.0"
                     /match_length="100.0"
                     /fragment="False"
                     /other="misc_feature"
                     /label="RB T-DNA repeat"
     promoter        6471..7101
                     /created_by="Sang"
                     /label="UBQ10"
     motif           7108..7260
                     /created_by="Sang"
                     /label="VP64"
     ORF             7108..8836
                     /created_by="Sang"
                     /label="ORF1"
     linker          7261..7296
                     /created_by="Sang"
                     /label
     CDS             7309..8835
                     /note="pLannotate"
                     /database="swissprot"
                     /identity="99.0"
                     /match_length="99.6"
                     /fragment="False"
                     /other="CDS"
                     /label="HAB1"
     terminator      8866..9118
                     /note="pLannotate"
                     /database="snapgene"
                     /identity="100.0"
                     /match_length="100.0"
                     /fragment="False"
                     /other="terminator"
                     /label="NOS terminator"
     protein_bind    9159..9253
                     /note="pLannotate"
                     /database="snapgene"
                     /identity="100.0"
                     /match_length="100.0"
                     /fragment="False"
                     /other="protein_bind"
                     /label="5X UAS"
     promoter        9254..9298
                     /note="pLannotate"
                     /database="snapgene"
                     /identity="100.0"
                     /match_length="95.7"
                     /fragment="False"
                     /other="promoter"
                     /label="minimal CaMV 35S promoter"
     CDS             9335..10075
                     /note="pLannotate"
                     /database="fpbase"
                     /identity="100.0"
                     /match_length="99.6"
                     /fragment="False"
                     /other="CDS"
                     /label="EGFP"
     ORF             9335..10153
                     /created_by="Sang"
                     /label="ORF3"
     terminator      10172..10424
                     /note="pLannotate"
                     /database="snapgene"
                     /identity="100.0"
                     /match_length="100.0"
                     /fragment="False"
                     /other="terminator"
                     /label="NOS terminator"
     promoter        10439..11319
                     /created_by="Sang"
                     /label="PEX4"
     ORF             11332..12344
                     /created_by="Sang"
                     /label="ORF2"
     CDS             11332..11772
                     /note="pLannotate"
                     /database="snapgene"
                     /identity="99.8"
                     /match_length="100.0"
                     /fragment="False"
                     /other="CDS"
                     /label="GAL4 DNA binding domain"
     CDS             11776..12348
                     /note="pLannotate"
                     /database="swissprot"
                     /identity="92.1"
                     /match_length="100.0"
                     /fragment="False"
                     /other="CDS"
                     /modified_by="Sang"
                     /label="PYR1* AZIN"
     terminator      12356..12973
                     /note="pLannotate"
                     /database="snapgene"
                     /identity="99.8"
                     /match_length="96.3"
                     /fragment="False"
                     /other="terminator"
                     /label="E9 terminator"
     promoter        13001..13346
                     /note="pLannotate"
                     /database="snapgene"
                     /identity="97.7"
                     /match_length="100.0"
                     /fragment="False"
                     /other="promoter"
                     /label="CaMV 35S promoter"
     promoter        13298..13344
                     /note="pLannotate"
                     /database="snapgene"
                     /identity="100.0"
                     /match_length="100.0"
                     /fragment="False"
                     /other="promoter"
                     /label="minimal CaMV 35S promoter"
     CDS             13391..14098
                     /note="pLannotate"
                     /database="fpbase"
                     /identity="99.6"
                     /match_length="100.0"
                     /fragment="False"
                     /other="CDS"
                     /label="mCherry"
     polyA_signal    14108..14282
                     /note="pLannotate"
                     /database="snapgene"
                     /identity="100.0"
                     /match_length="100.0"
                     /fragment="False"
                     /other="polyA_signal"
                     /label="CaMV poly(A) signal"
     misc_feature    complement(14360..14384)
                     /note="pLannotate"
                     /database="snapgene"
                     /identity="100.0"
                     /match_length="100.0"
                     /fragment="False"
                     /other="misc_feature"
                     /label="LB T-DNA repeat"
ORIGIN      
        1 aatcaccact cgatacaggc agcccatcag tccgggacgg cgtcagcggg agagccgttg
       61 taaggcggca gactttgctc atgttaccga tgctattcgg aagaacggca actaagctgc
      121 cgggtttgaa acacggatga tctcgcggag ggtagcatgt tgattgtaac gatgacagag
      181 cgttgctgcc tgtgatcacc gcggtttcaa aatcggctcc gtcgatacta tgttatacgc
      241 caactttgaa aacaactttg aaaaagctgt tttctggtat ttaaggtttt agaatgcaag
      301 gaacagtgaa ttggagttcg tcttgttata attagcttct tggggtatct ttaaatactg
      361 tagaaaagag gaaggaaata ataaatggct aaaatgagaa tatcaccgga attgaaaaaa
      421 ctgatcgaaa aataccgctg cgtaaaagat acggaaggaa tgtctcctgc taaggtatat
      481 aagctggtgg gagaaaatga aaacctatat ttaaaaatga cggacagccg gtataaaggg
      541 accacctatg atgtggaacg ggaaaaggac atgatgctat ggctggaagg aaagctgcct
      601 gttccaaagg tcctgcactt tgaacggcat gatggctgga gcaatctgct catgagtgag
      661 gccgatggcg tcctttgctc ggaagagtat gaagatgaac aaagccctga aaagattatc
      721 gagctgtatg cggagtgcat caggctcttt cactccatcg acatatcgga ttgtccctat
      781 acgaatagct tagacagccg cttagccgaa ttggattact tactgaataa cgatctggcc
      841 gatgtggatt gcgaaaactg ggaagaagac actccattta aagatccgcg cgagctgtat
      901 gattttttaa agacggaaaa gcccgaagag gaacttgtct tttcccacgg cgacctggga
      961 gacagcaaca tctttgtgaa agatggcaaa gtaagtggct ttattgatct tgggagaagc
     1021 ggcagggcgg acaagtggta tgacattgcc ttctgcgtcc ggtcgatcag ggaggatatc
     1081 ggggaagaac agtatgtcga gctatttttt gacttactgg ggatcaagcc tgattgggag
     1141 aaaataaaat attatatttt actggatgaa ttgttttagt acctagaatg catgaccaaa
     1201 atcccttaac gtgagttttc gttccactga gcgtcagacc ccgtagaaaa gatcaaagga
     1261 tcttcttgag atcctttttt tctgcgcgta atctgctgct tgcaaacaaa aaaaccaccg
     1321 ctaccagcgg tggtttgttt gccggatcaa gagctaccaa ctctttttcc gaaggtaact
     1381 ggcttcagca gagcgcagat accaaatact gtccttctag tgtagccgta gttaggccac
     1441 cacttcaaga actctgtagc accgcctaca tacctcgctc tgctaatcct gttaccagtg
     1501 gctgctgcca gtggcgataa gtcgtgtctt accgggttgg actcaagacg atagttaccg
     1561 gataaggcgc agcggtcggg ctgaacgggg ggttcgtgca cacagcccag cttggagcga
     1621 acgacctaca ccgaactgag atacctacag cgtgagctat gagaaagcgc cacgcttccc
     1681 gaagggagaa aggcggacag gtatccggta agcggcaggg tcggaacagg agagcgcacg
     1741 agggagcttc cagggggaaa cgcctggtat ctttatagtc ctgtcgggtt tcgccacctc
     1801 tgacttgagc gtcgattttt gtgatgctcg tcaggggggc ggagcctatg gaaaaacgcc
     1861 agcaacgcgg cctttttacg gttcctggcc ttttgctggc cttttgctca catgttcttt
     1921 cctgcgttat cccctgattc tgtggataac cgtattaccg cctttgagtg agctgatacc
     1981 gctcgccgca gccgaacgac cgagcgcagc gagtcagtga gcgaggaacc ggtagagcgc
     2041 ctgatgcggt attttctcct tacgcatctg tgcggtattt cacaccgcat atggtgcact
     2101 ctcagtacaa tctgctctga tgccgcatag ttaagccagt atacactccg ctatcgctac
     2161 gtgactgggt catggctgcg ccccgacacc cgccaacacc cgctgacgcg ccctgacggg
     2221 cttgtctgct cccggcatcc gcttacagac aagctgtgac cgtctccggg agctgcatgt
     2281 gtcagaggtt ttcaccgtca tcaccgaaac gcgcgaggca gggtgccttg atgtgggcgc
     2341 cggcggtcga gtggcgacgg cgcggcttgt ccgcgccctg gtagattgcc tggccgtagg
     2401 ccagccattt ttgagcggcc agcggccgcg ataggccgac gcgaagcggc ggggcgtagg
     2461 gagcgcagcg accgaagggt aggcgctttt tgcagatctt cggctgtgcg ctggccagac
     2521 agttatgcac aggccaggcg ggttttaaga gttttaataa gttttaaaga gttttaggcg
     2581 gaaaaatcgc cttttttctc ttttatatca gtcacttaca tgtgtgaccg gttcccaatg
     2641 tacggctttg ggttcccaat gtacgggttc cggttcccaa tgtacggctt tgggttccca
     2701 atgtacgtgc tatccacagg aaagaagctt tttcgacctt tttcccctgc tagggcaatt
     2761 tgccctagca tctgctccgt acattaggaa ccggcggatg cttcgccctc gatcaggttg
     2821 cggtagcgca tgactaggat cgggccagcc tgccccgcct cctccttcaa atcgtactcc
     2881 ggcaggtcat ttgacccgat cagcttgcgc acggtgaaac agaacttctt gaactctccg
     2941 gcgctgccac tgcgttcgta gatcgtcttg aacaaccatc tggcttctgc cttgcctgcg
     3001 gcgcggcgtg ccaggcggta gagaaaacgg ccgatgccgg gatcgatcaa aaagtaatcg
     3061 gggtgaaccg tcagcacgtc cgggttcttg ccttctgtga tctcgcggta catccaatca
     3121 gctagctcga tctcgatgta ctccggccgc ccggtttcgc tctttacgat cttgtagcgg
     3181 ctaatcaagg cttcaccctc ggataccgtc accaggcggc cgttcttggc cttcttcgta
     3241 cgctgcatgg caacgtgcgt ggtgtttaac cgaatgcagg tttctaccag gtcgtctttc
     3301 tgctttccgc catcggctcg ccggcagaac ttgagtacgt ccgcaacgtg tggacggaac
     3361 acgcggccgg gcttgtctcc cttcccttcc cggtatcggt tcatggattc ggttagatgg
     3421 gaaaccgcca tcagtaccag gtcgtaatcc cacacactgg ccatgccggc cggccctgcg
     3481 gaaacctcta cgtgcccgtc tggaagctcg tagcggatca cctcgccagc tcgtcggtca
     3541 cgcttcgaca gacggaaaac ggccacgtcc atgatgctgc gactatcgcg ggtgcccacg
     3601 tcatagagca tcggaacgaa aaaatctggt tgctcgtcgc ccttgggcgg cttcctaatc
     3661 gacggcgcac cggctgccgg cggttgccgg gattctttgc ggattcgatc agcggccgct
     3721 tgccacgatt caccggggcg tgcttctgcc tcgatgcgtt gccgctgggc ggcctgcgcg
     3781 gccttcaact tctccaccag gtcatcaccc agcgccgcgc cgatttgtac cgggccggat
     3841 ggtttgcgac cgctcacgcc gattcctcgg gcttgggggt tccagtgcca ttgcagggcc
     3901 ggcaggcaac ccagccgctt acgcctggcc aaccgcccgt tcctccacac atggggcatt
     3961 ccacggcgtc ggtgcctggt tgttcttgat tttccatgcc gcctccttta gccgctaaaa
     4021 ttcatctact catttattca tttgctcatt tactctggta gctgcgcgat gtattcagat
     4081 agcagctcgg taatggtctt gccttggcgt accgcgtaca tcttcagctt ggtgtgatcc
     4141 tccgccggca actgaaagtt gacccgcttc atggctggcg tgtctgccag gctggccaac
     4201 gttgcagcct tgctgctgcg tgcgctcgga cggccggcac ttagcgtgtt tgtgcttttg
     4261 ctcattttct ctttacctca ttaactcaaa tgagttttga tttaatttca gcggccagcg
     4321 cctggacctc gcgggcagcg tcgccctcgg gttctgattc aagaacggtt gtgccggcgg
     4381 cggcagtgcc tgggtagctc acgcgctgcg tgatacggga ctcaagaatg ggcagctcgt
     4441 acccggccag cgcctcggca acctcaccgc cgatgcgcgt gcctttgatc gcccgcgaca
     4501 cgacaaaggc cgcttgtagc cttccatccg tgacctcaat gcgctgctta accagctcca
     4561 ccaggtcggc ggtggcccat atgtcgtaag ggcttggctg caccggaatc agcacgaagt
     4621 cggctgcctt gatcgcggac acagccaagt ccgccgcctg gggcgctccg tcgatcacta
     4681 cgaagtcgcg ccggccgatg gccttcacgt cgcggtcaat cgtcgggcgg tcgatgccga
     4741 caacggttag cggttgatct tcccgcacgg ccgcccaatc gcgggcactg ccctggggat
     4801 cggaatcgac taacagaaca tcggccccgg cgagttgcag ggcgcgggct agatgggttg
     4861 cgatggtcgt cttgcctgac ccgcctttct ggttaagtac agcgataacc ttcatgcgtt
     4921 ccccttgcgt atttgtttat ttactcatcg catcatatac gcagcgaccg catgacgcaa
     4981 gctgttttac tcaaatacac atcacctttt tagacggcgg cgctcggttt cttcagcggc
     5041 caagctggcc ggccaggccg ccagcttggc atcagacaaa ccggccagga tttcatgcag
     5101 ccgcacggtt gagacgtgcg cgggcggctc gaacacgtac ccggccgcga tcatctccgc
     5161 ctcgatctct tcggtaatga aaaacggttc gtcctggccg tcctggtgcg gtttcatgct
     5221 tgttcctctt ggcgttcatt ctcggcggcc gccagggcgt cggcctcggt caatgcgtcc
     5281 tcacggaagg caccgcgccg cctggcctcg gtgggcgtca cttcctcgct gcgctcaagt
     5341 gcgcggtaca gggtcgagcg atgcacgcca agcagtgcag ccgcctcttt cacggtgcgg
     5401 ccttcctggt cgatcagctc gcgggcgtgc gcgatctgtg ccggggtgag ggtagggcgg
     5461 gggccaaact tcacgcctcg ggccttggcg gcctcgcgcc cgctccgggt gcggtcgatg
     5521 attagggaac gctcgaactc ggcaatgccg gcgaacacgg tcaacaccat gcggccggcc
     5581 ggcgtggtgg tgtcggccca cggctctgcc aggctacgca ggcccgcgcc ggcctcctgg
     5641 atgcgctcgg caatgtccag taggtcgcgg gtgctgcggg ccaggcggtc tagcctggtc
     5701 actgtcacaa cgtcgccagg gcgtaggtgg tcaagcatcc tggccagctc cgggcggtcg
     5761 cgcctggtgc cggtgatctt ctcggaaaac agcttggtgc agccggccgc gtgcagttcg
     5821 gcccgttggt tggtcaagtc ctggtcgtcg gtgctgacgc gggcatagcc cagcaggcca
     5881 gcggcggcgc tcttgttcat ggcgtaatgt ctccggttct agtcgcaagt attctacttt
     5941 atgcgactaa aacacgcgac aagaaaacgc caggaaaagg gcagggcggc agcctgtcgc
     6001 gtaacttagg acttgtgcga catgtcgttt tcagaagacg gctgcactga acgtcagaag
     6061 ccgactgcac tatagcagcg gaggggttgg atcaaagtac tttgatcccg aggggaaccc
     6121 tgtggttggc atgcacatac aaatggacga acggataaac cttttcacgc ccttttaaat
     6181 atccgattat tctaataaac gctcttttct cttaggttta cccgccaata tatcctgtca
     6241 aacactgata gtttaaactg aaggcgggaa acgacaatct gatccaagct caagctgctc
     6301 tagcattcgc cattcaggct gcgcaactgt tgggaagggc gatcggtgcg ggcctcttcg
     6361 ctattacgcc agctggcgaa agggggatgt gctgcaaggc gattaagttg ggtaacgcca
     6421 gggttttccc agtcacgacg ttgtaaaacg acggccagtg ccaagcttga cgagtcagta
     6481 ataaacggcg tcaaagtggt tgcagccggc acacacgagt cgtgtttatc aactcaaagc
     6541 acaaatactt ttcctcaacc taaaaataag gcaattagcc aaaaacaact ttgcgtgtaa
     6601 acaacgctca atacacgtgt cattttatta ttagctattg cttcaccgcc ttagctttct
     6661 cgtgacctag tcgtcctcgt cttttcttct tcttcttcta taaaacaata cccaaagagc
     6721 tgttcttctt cacaattcag atttcaattt ctcaaaatct taaaaacttt ctctcaattc
     6781 tctctaccgt gatcaaggta aatttctgtg ttccttattc tctcaaaatc ttcgattttg
     6841 ttttcgttcg atcccaattt cgtatatgtt ctttggttta gattctgtta atcttagatc
     6901 gaagacgatt ttctgggttt gatcgttaga tatcatctta attctcgatt agggtttcat
     6961 agatatcatc cgatttgttc aaataatttg agttttgtcg aataattact cttcgatttg
     7021 tgatttctat ctagatctgg tgttagtttc tagtttgtgc gatcgaattt gtcgattaat
     7081 ctgagttttt ctgattaaca gaccgggatg gacgctttgg acgacttcga cttggacatg
     7141 ttgggttctg atgccctgga cgatttcgat ctcgatatgc taggcagcga cgcattagat
     7201 gactttgact tagatatgct cgggtccgac gcgcttgatg atttcgacct agacatgctg
     7261 ggaggttctg gtggtggttc tggtggtggt tctggtcgtg atttacctga gatgactccc
     7321 gcagttgcaa tgactcttag cttagcagcc aacaccatgt gtgaatcatc acctgtcgag
     7381 atcactcagc taaagaacgt tactgatgca gctgacttgt tatctgattc tgaaaatcaa
     7441 agcttttgca acggagggac tgaatgcact atggaagatg tttctgaact ggaagaggta
     7501 ggtgaacagg atttgttgaa aactttatcc gatacgagaa gcgggtcttc caatgttttt
     7561 gatgaagacg atgtattgtc tgttgtggag gataatagtg ctgtcataag tgagggcttg
     7621 ttagttgttg atgcaggctc tgaattaagc ttgtctaata cagctatgga aatagataac
     7681 gggcgagttc ttgcaaccgc gattatcgta ggcgaatcaa gcattgagca ggttcccacc
     7741 gcggaagttc ttatcgcggg tgtaaatcag gataccaata cttcggaggt tgtcattaga
     7801 ttgccagatg aaaatagtaa tcatctggtg aaagggagaa gtgtttatga actagattgt
     7861 ataccgcttt ggggcacggt ttccattcaa gggaatgcgt ctgagatgga ggctgctttt
     7921 gccgtgtcac ctcattttct gaaactaccc atcaaaatgc ttatggggga ccatgagggt
     7981 atgagtccaa gcctcacaca cctcacaggt cattttttcg gtgtttatga tggtcatgga
     8041 ggccataagg ttgctgacta ttgccgagat agactccatt ttgctttggc tgaagaaata
     8101 gaacgtataa aagacgaatt atgcaagagg aatacaggag agggtaggca ggtgcagtgg
     8161 gataaagtct tcacgagttg ttttctaact gtcgatggtg agattgaagg aaaaattggt
     8221 agagccgttg ttggttcttc tgataaggtt cttgaggctg ttgcggatga gactgtagga
     8281 tcaactgctg ttgttgcctt ggtttgctca tcacatatag tagtttctaa ctgcggtgat
     8341 tcgagggcgg ttttattccg tggcaaagaa gccatgccct tgtcagttga tcacaaacca
     8401 gatagagagg atgaatatgc aagaatagaa aatgctggag gcaaagttat acaatggcaa
     8461 ggcgcacgtg tttttggtcg tctcgccatg tctaggtcca tcggtgacag atatctgaag
     8521 ccatatgtga tcccagaacc ggaagtgaca ttcatgcctc ggtcaagaga agacgagtgt
     8581 ctcatactag ccagtgacgg tctttgggat gtaatgaaca accaagaagt ctgcgaaata
     8641 gcaaggagac ggatattgat gtggcacaag aagaacggtg caccgcctct agcagagaga
     8701 ggcaaaggaa tagatccagc ttgccaagcc gcagctgact acctctcaat gcttgctcta
     8761 caaaaaggaa gtaaagacaa catctccatc attgtgattg acttgaaagc tcaagcaaag
     8821 ttcaagacca gaacctgaag atcctaggtc gaggcgaatt tccccgatcg ttcaaacatt
     8881 tggcaataaa gtttcttaag attgaatcct gttgccggtc ttgcgatgat tatcatataa
     8941 tttctgttga attacgttaa gcatgtaata attaacatgt aatgcatgac gttatttatg
     9001 agatgggttt ttatgattag agtcccgcaa ttatacattt aatacgcgat agaaaacaaa
     9061 atatagcgcg caaactagga taaattatcg cgcgcggtgt catctatgtt actagatcgg
     9121 gaattaattc gataagctag agagaattgt aagagctccg gagtactgtc ctccgagcgg
     9181 agtactgtcc tccgagcgga gtactgtcct ccgagcggag tactgtcctc cgagcggagt
     9241 actgtcctcc gaggcaagac ccttcctcta tataaggaag ttcatttcat ttggagagaa
     9301 cacggggact ctagcgctac cggtccagaa gagcatgggc agccatcatc atcatcatca
     9361 cgtgagcaag ggcgaggagc tgttcaccgg ggtggtgccc atcctggtcg agctggacgg
     9421 cgacgtaaac ggccacaagt tcagcgtgtc cggcgagggc gagggcgatg ccacctacgg
     9481 caagctgacc ctgaagttca tctgcaccac cggcaagctg cccgtgccct ggcccaccct
     9541 cgtgaccacc ctgacctacg gcgtgcagtg cttcagccgc taccccgacc acatgaagca
     9601 gcacgacttc ttcaagtccg ccatgcccga aggctacgtc caggagcgca ccatcttctt
     9661 caaggacgac ggcaactaca agacccgcgc cgaggtgaag ttcgagggcg acaccctggt
     9721 gaaccgcatc gagctgaagg gcatcgactt caaggaggac ggcaacatcc tggggcacaa
     9781 gctggagtac aactacaaca gccacaacgt ctatatcatg gccgacaagc agaagaacgg
     9841 catcaaggtg aacttcaaga tccgccacaa catcgaggac ggcagcgtgc agctcgccga
     9901 ccactaccag cagaacaccc ccatcggcga cggccccgtg ctgctgcccg acaaccacta
     9961 cctgagcacc cagtccgccc tgagcaaaga ccccaacgag aagcgcgatc acatggtcct
    10021 gctggagttc gtgaccgccg ccgggatcac tctcggcatg gacgagctgt acaagtccgg
    10081 agctgcggcc gctgccgctg cggcagcggc cgaattcccc gggagaagag cgtcgacgct
    10141 cttcggatcc taggtcgagg cgaatttccc cgatcgttca aacatttggc aataaagttt
    10201 cttaagattg aatcctgttg ccggtcttgc gatgattatc atataatttc tgttgaatta
    10261 cgttaagcat gtaataatta acatgtaatg catgacgtta tttatgagat gggtttttat
    10321 gattagagtc ccgcaattat acatttaata cgcgatagaa aacaaaatat agcgcgcaaa
    10381 ctaggataaa ttatcgcgcg cggtgtcatc tatgttacta gatcggcaat tcgagaccca
    10441 caacagacct gaaagaggct gcaatagttg tcataagaat caatcctctg cttcaacgtc
    10501 ggagacaacc tcgcatacaa atgtcgaaac cacatctcac ggtacagaag acagaacaca
    10561 tggtcgttgt ctacgtaagg agcaatcgct tccacacttg gccacggcgt gtccttgaac
    10621 agacgctccg atatgctctg gaacgatgtc tcacacatct ggtggatctc gtacacgttc
    10681 ttatccctta tgtgtctgta catgtgtgac acgaacgact tcaccgaatc cggcaccata
    10741 tttgggtcgt acccactctc cctctccccc ggaccttcct catactcatt gctgctcgcc
    10801 attctcgccg gatcaattct tagcggccgc aacaatgtta gctcttaact cactaccacc
    10861 gcctagggtt tccttattac caccggttct atcatccggt ttcgtttcct tattaccacc
    10921 ggttctatca tccggttatg tttttttata aagtcatttt aataaaactt tctatggttc
    10981 gaaaaaaaaa acttcacata atcatcgcta ttctctctct ctctctctct ctctctctcg
    11041 ctctcatatt tgcaggtaaa gcttcgttga ttcgtcctct ttatgttcaa ttatagtttc
    11101 gcatccctcc tatgtctttc tttctagatc ttaaagcaga gtcattgctt aaccctaatt
    11161 atcactgttc ttgtataaaa cacttttcac ctaatcattg agattgttac gggatctgat
    11221 aattgcgtct gtgaattaca agaaattagg gtttatttct tcttgatttt agattgatct
    11281 ttttgcagtt gacaattcgt tctctttggg aaattagagg gtctccccgg tatgaagcta
    11341 ctgtcttcta tcgaacaagc atgcgatatt tgccgactta aaaagctcaa gtgctccaaa
    11401 gaaaaaccga agtgcgccaa gtgtctgaag aacaactggg agtgtcgcta ctctcccaaa
    11461 accaaaagat ctccgctgac tagggcacat ctgacagaag tggaatcaag gctagaaaga
    11521 ctggaacagc tatttctact gatttttcct cgagaagacc ttgacatgat tttgaaaatg
    11581 gattctttac aggatataaa agcattgtta acaggattat ttgtacaaga taatgtgaat
    11641 aaagatgccg tcacagatag attggcttca gtggagactg atatgcctct aacattgaga
    11701 cagcatagaa taagtgcgac atcatcatcg gaagagagta gtaacaaagg tcaaagacag
    11761 ttgactgtat cgccgatgcc ttcggagtta acaccagaag aacgatcgga actaaaagag
    11821 tcaatcgccg agttccacac ataccaactc gatccaggaa gctgttcatc actccacgcg
    11881 caacgaatcc acgcgcctcc ggaactcgtc tggtcaatcg tacgacgttt cgacaaacca
    11941 caaacacacc gccacttcat caaatcctgc tccgtcgaac aaaacttcga gatgcgcgtc
    12001 ggatgcacgc gcgacatcat ctggatcagt ggattaccgg cgaacacatc aacggaaaga
    12061 ctcgatatac tcgacgacga acggagagtt accggagcca gttatatcgg aggcgaacat
    12121 tctctgacga attacaaagg cgttacgacg gtgcatcggt tcgagaaaga gaatcggatc
    12181 tggacggtgg ttttggaatc ttacgtcgtt gatatgccgg aaggtaactc ggaggatgat
    12241 actcgtattg ttgtggatga cgtttataag cttaatttgc agaaactcgc gacggttgct
    12301 gaagctatgg ctcgtaactc cggtgacgga agtggttctc agtatacgtg acgagagctt
    12361 tcgttcgtat catcggtttc gacaacgttc gtcaagttca atgcatcagt ttcattgcgc
    12421 acacaccaga atcctactga gtttgagtat tatggcattg ggaaaactgt ttttcttgta
    12481 ccatttgttg tgcttgtaat ttactgtgtt ttttattcgg ttttcgctat cgaactgtga
    12541 aatggaaatg gatggagaag agttaatgaa tgatatggtc cttttgttca ttctcaaatt
    12601 aatattattt gttttttctc ttatttgttg tgtgttgaat ttgaaattat aagagatatg
    12661 caaacatttt gttttgagta aaaatgtgtc aaatcgtggc ctctaatgac cgaagttaat
    12721 atgaggagta aaacacttgt agttgtacca ttatgcttat tcactaggca acaaatatat
    12781 tttcagacct agaaaagctg caaatgttac tgaatacaag tatgtcctct tgtgttttag
    12841 acatttatga actttccttt atgtaatttt ccagaatcct tgtcagattc taatcattgc
    12901 tttataatta tagttatact catggatttg tagttgagta tgaaaatatt ttttaatgca
    12961 ttttatgact tgcgcaattc tcagaagacc aaagggctat tgagactttt caacaaaggg
    13021 taatatcggg aaacctcctc ggattccatt gcccagctat ctgtcacttc atcaaaagga
    13081 cagtagaaaa ggaaggtggc acctacaaat gccatcattg cgataaagga aaggctatcg
    13141 ttcaagatgc ctctgccgac agtggtccca aagatggacc cccacccacg aggagcatcg
    13201 tggaaaaaga agacgttcca accacgtctt caaagcaagt ggattgatgt gatatctcca
    13261 ctgacgtaag ggatgacgca caatcccact atccttcgca agacccttcc tctatataag
    13321 gaagttcatt tcatttggag aggacacgct gaaatcacca gtctctctct acaaatctat
    13381 ctctctcgac atgttgagca agggcgagga ggataacatg gccatcatca aggagttcat
    13441 gcgcttcaag gtgcacatgg agggctccgt gaacggccac gagttcgaga tcgagggcga
    13501 gggcgagggc cgcccctacg agggcaccca gaccgccaag ctgaaggtga ccaagggtgg
    13561 ccccctgccc ttcgcctggg acatcctgtc ccctcagttc atgtacggct ccaaggccta
    13621 cgtgaagcac cccgccgaca tccccgacta cttgaagctg tccttccccg agggcttcaa
    13681 gtgggagcgc gtgatgaact tcgaggacgg cggcgtggtg accgtgaccc aggactcctc
    13741 cctgcaggac ggcgagttca tctacaaggt gaagctgcgc ggcaccaact tcccctccga
    13801 cggccccgta atgcagaaga agaccatggg ctgggaggcc tcctccgagc ggatgtaccc
    13861 cgaggacggc gccctgaagg gcgagatcaa gcagaggctg aagctgaagg acggcggcca
    13921 ctacgacgct gaggtcaaga ccacctacaa ggccaagaag cccgtgcagc tgcccggcgc
    13981 ctacaacgtc aacatcaagt tggacatcac ctcccacaac gaggactaca ccatcgtgga
    14041 acagtacgaa cgcgccgagg gccgccactc caccggcggc atggacgagc tgtacaagtg
    14101 agtcgagttt ctccataata atgtgtgagt agttcccaga taagggaatt agggttccta
    14161 tagggtttcg ctcatgtgtt gagcatataa gaaaccctta gtatgtattt gtatttgtaa
    14221 aatacttcta tcaataaaat ttctaattcc taaaaccaaa atccagtact aaaatccaga
    14281 tcccccgaat taattcggcg ttaattcagt acattaaaaa cgtccgcaat gtgttattaa
    14341 gttgtctaag cgtcaatttg tttacaccac aatatatcct gccaccagcc agccaacagc
    14401 tccccgaccg gcagctcggc acaa
//
