# Supplementary material for: An orthogonalized PYR1-based CID module with reprogrammable ligand-binding specificity
Source: Nat Chem Biol. 2023 Oct 23;20(1):103–10. doi: 10.1038/s41589-023-01447-7 (PMC10746540; doi:10.1038/s41589-023-01447-7)
Supplement: Supplementary file 3 — Vector sequences for constructs used in this paper and source data for supplementary figures. [file 41589_2023_1447_MOESM3_ESM.zip › Supplementary Data 1/pCAMBIA1300mCherry-EP-BD-PYR1AZIN_VP64-HAB1 AZIN_EP-UAS35Smin-RUBY.gb]

LOCUS       pCAMBIA1300mCherry-EP-BD-PYR1AZIN_VP64-HAB1_AZIN_EP-UAS35Smin-RUBY       17877 bp    DNA     circular SYN 09-MAY-2023
DEFINITION  pUBQ10-VP64-HAB1 AZIN_EPUASp35S-RUBY_pPEX4-EPBD-PYR1 AZIN.
ACCESSION
VERSION     .
KEYWORDS    .
SOURCE      .
  ORGANISM  .
COMMENT     Annotated with pLannotate v1.2.0.
FEATURES             Location/Qualifiers
     ORF             351..1509
                     /created_by="Sang"
                     /label="ORF3"
     CDS             351..944
                     /created_by="Sang"
                     /label="EP-BD"
     CDS             951..1523
                     /note="pLannotate"
                     /database="swissprot"
                     /identity="92.1"
                     /match_length="100.0"
                     /fragment="False"
                     /other="CDS"
                     /modified_by="Sang"
                     /label="PYR1 Azin"
     terminator      1531..2148
                     /note="pLannotate"
                     /database="snapgene"
                     /identity="99.8"
                     /match_length="96.3"
                     /fragment="False"
                     /other="terminator"
                     /label="E9 terminator"
     promoter        2176..2521
                     /note="pLannotate"
                     /database="snapgene"
                     /identity="97.7"
                     /match_length="100.0"
                     /fragment="False"
                     /other="promoter"
                     /label="CaMV 35S promoter"
     promoter        2473..2519
                     /note="pLannotate"
                     /database="snapgene"
                     /identity="100.0"
                     /match_length="100.0"
                     /fragment="False"
                     /other="promoter"
                     /label="minimal CaMV 35S promoter"
     CDS             2566..3273
                     /note="pLannotate"
                     /database="fpbase"
                     /identity="99.6"
                     /match_length="100.0"
                     /fragment="False"
                     /other="CDS"
                     /label="mCherry"
     polyA_signal    3283..3457
                     /note="pLannotate"
                     /database="snapgene"
                     /identity="100.0"
                     /match_length="100.0"
                     /fragment="False"
                     /other="polyA_signal"
                     /label="CaMV poly(A) signal"
     misc_feature    complement(3535..3559)
                     /note="pLannotate"
                     /database="snapgene"
                     /identity="100.0"
                     /match_length="100.0"
                     /fragment="False"
                     /other="misc_feature"
                     /label="LB T-DNA repeat"
     CDS             3984..4778
                     /note="pLannotate"
                     /database="snapgene"
                     /identity="100.0"
                     /match_length="100.0"
                     /fragment="False"
                     /other="CDS"
                     /label="KanR"
     rep_origin      4865..5453
                     /note="pLannotate"
                     /database="snapgene"
                     /identity="100.0"
                     /match_length="100.0"
                     /fragment="False"
                     /other="rep_origin"
                     /label="ori"
     rep_origin      complement(6123..6317)
                     /note="pLannotate"
                     /database="snapgene"
                     /identity="100.0"
                     /match_length="100.0"
                     /fragment="False"
                     /other="rep_origin"
                     /label="pVS1 oriV"
     CDS             complement(6383..7456)
                     /note="pLannotate"
                     /database="snapgene"
                     /identity="100.0"
                     /match_length="100.0"
                     /fragment="False"
                     /other="CDS"
                     /label="pVS1 RepA"
     CDS             complement(7885..8514)
                     /note="pLannotate"
                     /database="snapgene"
                     /identity="100.0"
                     /match_length="100.0"
                     /fragment="False"
                     /other="CDS"
                     /label="pVS1 StaA"
     CDS             complement(9074..9475)
                     /note="pLannotate"
                     /database="swissprot"
                     /identity="51.5"
                     /match_length="43.9"
                     /fragment="True"
                     /other="CDS"
                     /label="Y4CG_SINFN (fragment)"
     misc_feature    complement(9815..9839)
                     /note="pLannotate"
                     /database="snapgene"
                     /identity="100.0"
                     /match_length="100.0"
                     /fragment="False"
                     /other="misc_feature"
                     /label="RB T-DNA repeat"
     promoter        10070..10700
                     /created_by="Sang"
                     /label="pUBQ10"
     ORF             10707..12426
                     /created_by="Sang"
                     /label="ORF1"
     CDS             10707..10862
                     /note="pLannotate"
                     /database="snapgene"
                     /identity="96.2"
                     /match_length="17.3"
                     /fragment="True"
                     /other="CDS"
                     /modified_by="Sang"
                     /label="VP64"
     CDS             10908..12434
                     /note="pLannotate"
                     /database="swissprot"
                     /identity="99.0"
                     /match_length="99.6"
                     /fragment="False"
                     /other="CDS"
                     /modified_by="Sang"
                     /label="HAB1 Azin"
     terminator      12465..12717
                     /note="pLannotate"
                     /database="snapgene"
                     /identity="100.0"
                     /match_length="100.0"
                     /fragment="False"
                     /other="terminator"
                     /modified_by="Sang"
                     /label="NOS terminator"
     modified_base   12718..13011
                     /created_by="Sang"
                     /modified_by="Sang"
                     /label="EP-UAS"
     promoter        13012..13056
                     /note="pLannotate"
                     /database="snapgene"
                     /identity="100.0"
                     /match_length="95.7"
                     /fragment="False"
                     /other="promoter"
                     /label="minimal CaMV 35S promoter"
     ORF             13083..17038
                     /created_by="Sang"
                     /label="ORF2"
     CDS             13083..14573
                     /note="pLannotate"
                     /database="swissprot"
                     /identity="100.0"
                     /match_length="100.0"
                     /fragment="False"
                     /other="CDS"
                     /label="CYP76AD1"
     CDS             14583..14639
                     /created_by="Sang"
                     /label="P2A"
     CDS             14640..15464
                     /note="pLannotate"
                     /database="swissprot"
                     /identity="100.0"
                     /match_length="100.0"
                     /fragment="False"
                     /other="CDS"
                     /label="DODA1"
     CDS             15474..15530
                     /created_by="Sang"
                     /label="P2A"
     CDS             15531..17033
                     /created_by="Sang"
                     /modified_by="Sang"
                     /label="Glucosyltransferase"
     terminator      17067..17319
                     /note="pLannotate"
                     /database="snapgene"
                     /identity="100.0"
                     /match_length="100.0"
                     /fragment="False"
                     /other="terminator"
                     /label="NOS terminator"
     promoter        17334..338
                     /created_by="Sang"
                     /modified_by="Sang"
                     /label="pPEX4"
ORIGIN      
        1 aaaaaaaaaa cttcacataa tcatcgctat tctctctctc tctctctctc tctctctcgc
       61 tctcatattt gcaggtaaag cttcgttgat tcgtcctctt tatgttcaat tatagtttcg
      121 catccctcct atgtctttct ttctagatct taaagcagag tcattgctta accctaatta
      181 tcactgttct tgtataaaac acttttcacc taatcattga gattgttacg ggatctgata
      241 attgcgtctg tgaattacaa gaaattaggg tttatttctt cttgatttta gattgatctt
      301 tttgcagttg acaattcgtt ctctttggga aattagaggg tctccccggt atgccccgcc
      361 ccaagctcaa gtccgatgac gaggtactcg aggccgccac cgtagtgctg aagcgttgcg
      421 gtcccataga gttcacgctc agcggagtag caaaggaggt ggggctctcc cgcgcagcgt
      481 taatccagcg cttcaccaac cgcgatacgc tgctggtgag gatgatggag cgcggcgtcg
      541 agcaggtgcg gcattacctg aatgcgatac cgataggcgc agggccgcaa gggctctggg
      601 aatttttgca ggtgctcgtt cggagcatga acactcgcaa cgacttctcg gtgaactatc
      661 tcatctcctg gtacgagctc caggtgccgg agctacgcac gcttgcgatc cagcggaacc
      721 gcgcggtggt ggaggggatc cgcaagcgac tgcccccagg tgctcctgcg gcagctgagt
      781 tgctcctgca ctcggtcatc gctggcgcga cgatgcagtg ggccgtcgat ccggatggtg
      841 agctagctga tcatgtgctg gctcagatcg ctgccatcct gtgtttaatg tttcccgaac
      901 acgacgattt ccaactcctc caggcacatg cgtccgcgta cagccaattc atgccttcgg
      961 agttaacacc agaagaacga tcggaactaa aagagtcaat cgccgagttc cacacatacc
     1021 aactcgatcc aggaagctgt tcatcactcc acgcgcaacg aatccacgcg cctccggaac
     1081 tcgtctggtc aatcgtacga cgtttcgaca aaccacaaac acaccgccac ttcatcaaat
     1141 cctgctccgt cgaacaaaac ttcgagatgc gcgtcggatg cacgcgcgac atcatctgga
     1201 tcagtggatt accggcgaac acatcaacgg aaagactcga tatactcgac gacgaacgga
     1261 gagttaccgg agccagttat atcggaggcg aacattctct gacgaattac aaaggcgtta
     1321 cgacggtgca tcggttcgag aaagagaatc ggatctggac ggtggttttg gaatcttacg
     1381 tcgttgatat gccggaaggt aactcggagg atgatactcg tattgttgtg gatgacgttt
     1441 ataagcttaa tttgcagaaa ctcgcgacgg ttgctgaagc tatggctcgt aactccggtg
     1501 acggaagtgg ttctcagtat acgtgacgag agctttcgtt cgtatcatcg gtttcgacaa
     1561 cgttcgtcaa gttcaatgca tcagtttcat tgcgcacaca ccagaatcct actgagtttg
     1621 agtattatgg cattgggaaa actgtttttc ttgtaccatt tgttgtgctt gtaatttact
     1681 gtgtttttta ttcggttttc gctatcgaac tgtgaaatgg aaatggatgg agaagagtta
     1741 atgaatgata tggtcctttt gttcattctc aaattaatat tatttgtttt ttctcttatt
     1801 tgttgtgtgt tgaatttgaa attataagag atatgcaaac attttgtttt gagtaaaaat
     1861 gtgtcaaatc gtggcctcta atgaccgaag ttaatatgag gagtaaaaca cttgtagttg
     1921 taccattatg cttattcact aggcaacaaa tatattttca gacctagaaa agctgcaaat
     1981 gttactgaat acaagtatgt cctcttgtgt tttagacatt tatgaacttt cctttatgta
     2041 attttccaga atccttgtca gattctaatc attgctttat aattatagtt atactcatgg
     2101 atttgtagtt gagtatgaaa atatttttta atgcatttta tgacttgcgc aattctcaga
     2161 agaccaaagg gctattgaga cttttcaaca aagggtaata tcgggaaacc tcctcggatt
     2221 ccattgccca gctatctgtc acttcatcaa aaggacagta gaaaaggaag gtggcaccta
     2281 caaatgccat cattgcgata aaggaaaggc tatcgttcaa gatgcctctg ccgacagtgg
     2341 tcccaaagat ggacccccac ccacgaggag catcgtggaa aaagaagacg ttccaaccac
     2401 gtcttcaaag caagtggatt gatgtgatat ctccactgac gtaagggatg acgcacaatc
     2461 ccactatcct tcgcaagacc cttcctctat ataaggaagt tcatttcatt tggagaggac
     2521 acgctgaaat caccagtctc tctctacaaa tctatctctc tcgacatgtt gagcaagggc
     2581 gaggaggata acatggccat catcaaggag ttcatgcgct tcaaggtgca catggagggc
     2641 tccgtgaacg gccacgagtt cgagatcgag ggcgagggcg agggccgccc ctacgagggc
     2701 acccagaccg ccaagctgaa ggtgaccaag ggtggccccc tgcccttcgc ctgggacatc
     2761 ctgtcccctc agttcatgta cggctccaag gcctacgtga agcaccccgc cgacatcccc
     2821 gactacttga agctgtcctt ccccgagggc ttcaagtggg agcgcgtgat gaacttcgag
     2881 gacggcggcg tggtgaccgt gacccaggac tcctccctgc aggacggcga gttcatctac
     2941 aaggtgaagc tgcgcggcac caacttcccc tccgacggcc ccgtaatgca gaagaagacc
     3001 atgggctggg aggcctcctc cgagcggatg taccccgagg acggcgccct gaagggcgag
     3061 atcaagcaga ggctgaagct gaaggacggc ggccactacg acgctgaggt caagaccacc
     3121 tacaaggcca agaagcccgt gcagctgccc ggcgcctaca acgtcaacat caagttggac
     3181 atcacctccc acaacgagga ctacaccatc gtggaacagt acgaacgcgc cgagggccgc
     3241 cactccaccg gcggcatgga cgagctgtac aagtgagtcg agtttctcca taataatgtg
     3301 tgagtagttc ccagataagg gaattagggt tcctataggg tttcgctcat gtgttgagca
     3361 tataagaaac ccttagtatg tatttgtatt tgtaaaatac ttctatcaat aaaatttcta
     3421 attcctaaaa ccaaaatcca gtactaaaat ccagatcccc cgaattaatt cggcgttaat
     3481 tcagtacatt aaaaacgtcc gcaatgtgtt attaagttgt ctaagcgtca atttgtttac
     3541 accacaatat atcctgccac cagccagcca acagctcccc gaccggcagc tcggcacaaa
     3601 atcaccactc gatacaggca gcccatcagt ccgggacggc gtcagcggga gagccgttgt
     3661 aaggcggcag actttgctca tgttaccgat gctattcgga agaacggcaa ctaagctgcc
     3721 gggtttgaaa cacggatgat ctcgcggagg gtagcatgtt gattgtaacg atgacagagc
     3781 gttgctgcct gtgatcaccg cggtttcaaa atcggctccg tcgatactat gttatacgcc
     3841 aactttgaaa acaactttga aaaagctgtt ttctggtatt taaggtttta gaatgcaagg
     3901 aacagtgaat tggagttcgt cttgttataa ttagcttctt ggggtatctt taaatactgt
     3961 agaaaagagg aaggaaataa taaatggcta aaatgagaat atcaccggaa ttgaaaaaac
     4021 tgatcgaaaa ataccgctgc gtaaaagata cggaaggaat gtctcctgct aaggtatata
     4081 agctggtggg agaaaatgaa aacctatatt taaaaatgac ggacagccgg tataaaggga
     4141 ccacctatga tgtggaacgg gaaaaggaca tgatgctatg gctggaagga aagctgcctg
     4201 ttccaaaggt cctgcacttt gaacggcatg atggctggag caatctgctc atgagtgagg
     4261 ccgatggcgt cctttgctcg gaagagtatg aagatgaaca aagccctgaa aagattatcg
     4321 agctgtatgc ggagtgcatc aggctctttc actccatcga catatcggat tgtccctata
     4381 cgaatagctt agacagccgc ttagccgaat tggattactt actgaataac gatctggccg
     4441 atgtggattg cgaaaactgg gaagaagaca ctccatttaa agatccgcgc gagctgtatg
     4501 attttttaaa gacggaaaag cccgaagagg aacttgtctt ttcccacggc gacctgggag
     4561 acagcaacat ctttgtgaaa gatggcaaag taagtggctt tattgatctt gggagaagcg
     4621 gcagggcgga caagtggtat gacattgcct tctgcgtccg gtcgatcagg gaggatatcg
     4681 gggaagaaca gtatgtcgag ctattttttg acttactggg gatcaagcct gattgggaga
     4741 aaataaaata ttatatttta ctggatgaat tgttttagta cctagaatgc atgaccaaaa
     4801 tcccttaacg tgagttttcg ttccactgag cgtcagaccc cgtagaaaag atcaaaggat
     4861 cttcttgaga tccttttttt ctgcgcgtaa tctgctgctt gcaaacaaaa aaaccaccgc
     4921 taccagcggt ggtttgtttg ccggatcaag agctaccaac tctttttccg aaggtaactg
     4981 gcttcagcag agcgcagata ccaaatactg tccttctagt gtagccgtag ttaggccacc
     5041 acttcaagaa ctctgtagca ccgcctacat acctcgctct gctaatcctg ttaccagtgg
     5101 ctgctgccag tggcgataag tcgtgtctta ccgggttgga ctcaagacga tagttaccgg
     5161 ataaggcgca gcggtcgggc tgaacggggg gttcgtgcac acagcccagc ttggagcgaa
     5221 cgacctacac cgaactgaga tacctacagc gtgagctatg agaaagcgcc acgcttcccg
     5281 aagggagaaa ggcggacagg tatccggtaa gcggcagggt cggaacagga gagcgcacga
     5341 gggagcttcc agggggaaac gcctggtatc tttatagtcc tgtcgggttt cgccacctct
     5401 gacttgagcg tcgatttttg tgatgctcgt caggggggcg gagcctatgg aaaaacgcca
     5461 gcaacgcggc ctttttacgg ttcctggcct tttgctggcc ttttgctcac atgttctttc
     5521 ctgcgttatc ccctgattct gtggataacc gtattaccgc ctttgagtga gctgataccg
     5581 ctcgccgcag ccgaacgacc gagcgcagcg agtcagtgag cgaggaaccg gtagagcgcc
     5641 tgatgcggta ttttctcctt acgcatctgt gcggtatttc acaccgcata tggtgcactc
     5701 tcagtacaat ctgctctgat gccgcatagt taagccagta tacactccgc tatcgctacg
     5761 tgactgggtc atggctgcgc cccgacaccc gccaacaccc gctgacgcgc cctgacgggc
     5821 ttgtctgctc ccggcatccg cttacagaca agctgtgacc gtctccggga gctgcatgtg
     5881 tcagaggttt tcaccgtcat caccgaaacg cgcgaggcag ggtgccttga tgtgggcgcc
     5941 ggcggtcgag tggcgacggc gcggcttgtc cgcgccctgg tagattgcct ggccgtaggc
     6001 cagccatttt tgagcggcca gcggccgcga taggccgacg cgaagcggcg gggcgtaggg
     6061 agcgcagcga ccgaagggta ggcgcttttt gcagatcttc ggctgtgcgc tggccagaca
     6121 gttatgcaca ggccaggcgg gttttaagag ttttaataag ttttaaagag ttttaggcgg
     6181 aaaaatcgcc ttttttctct tttatatcag tcacttacat gtgtgaccgg ttcccaatgt
     6241 acggctttgg gttcccaatg tacgggttcc ggttcccaat gtacggcttt gggttcccaa
     6301 tgtacgtgct atccacagga aagaagcttt ttcgaccttt ttcccctgct agggcaattt
     6361 gccctagcat ctgctccgta cattaggaac cggcggatgc ttcgccctcg atcaggttgc
     6421 ggtagcgcat gactaggatc gggccagcct gccccgcctc ctccttcaaa tcgtactccg
     6481 gcaggtcatt tgacccgatc agcttgcgca cggtgaaaca gaacttcttg aactctccgg
     6541 cgctgccact gcgttcgtag atcgtcttga acaaccatct ggcttctgcc ttgcctgcgg
     6601 cgcggcgtgc caggcggtag agaaaacggc cgatgccggg atcgatcaaa aagtaatcgg
     6661 ggtgaaccgt cagcacgtcc gggttcttgc cttctgtgat ctcgcggtac atccaatcag
     6721 ctagctcgat ctcgatgtac tccggccgcc cggtttcgct ctttacgatc ttgtagcggc
     6781 taatcaaggc ttcaccctcg gataccgtca ccaggcggcc gttcttggcc ttcttcgtac
     6841 gctgcatggc aacgtgcgtg gtgtttaacc gaatgcaggt ttctaccagg tcgtctttct
     6901 gctttccgcc atcggctcgc cggcagaact tgagtacgtc cgcaacgtgt ggacggaaca
     6961 cgcggccggg cttgtctccc ttcccttccc ggtatcggtt catggattcg gttagatggg
     7021 aaaccgccat cagtaccagg tcgtaatccc acacactggc catgccggcc ggccctgcgg
     7081 aaacctctac gtgcccgtct ggaagctcgt agcggatcac ctcgccagct cgtcggtcac
     7141 gcttcgacag acggaaaacg gccacgtcca tgatgctgcg actatcgcgg gtgcccacgt
     7201 catagagcat cggaacgaaa aaatctggtt gctcgtcgcc cttgggcggc ttcctaatcg
     7261 acggcgcacc ggctgccggc ggttgccggg attctttgcg gattcgatca gcggccgctt
     7321 gccacgattc accggggcgt gcttctgcct cgatgcgttg ccgctgggcg gcctgcgcgg
     7381 ccttcaactt ctccaccagg tcatcaccca gcgccgcgcc gatttgtacc gggccggatg
     7441 gtttgcgacc gctcacgccg attcctcggg cttgggggtt ccagtgccat tgcagggccg
     7501 gcaggcaacc cagccgctta cgcctggcca accgcccgtt cctccacaca tggggcattc
     7561 cacggcgtcg gtgcctggtt gttcttgatt ttccatgccg cctcctttag ccgctaaaat
     7621 tcatctactc atttattcat ttgctcattt actctggtag ctgcgcgatg tattcagata
     7681 gcagctcggt aatggtcttg ccttggcgta ccgcgtacat cttcagcttg gtgtgatcct
     7741 ccgccggcaa ctgaaagttg acccgcttca tggctggcgt gtctgccagg ctggccaacg
     7801 ttgcagcctt gctgctgcgt gcgctcggac ggccggcact tagcgtgttt gtgcttttgc
     7861 tcattttctc tttacctcat taactcaaat gagttttgat ttaatttcag cggccagcgc
     7921 ctggacctcg cgggcagcgt cgccctcggg ttctgattca agaacggttg tgccggcggc
     7981 ggcagtgcct gggtagctca cgcgctgcgt gatacgggac tcaagaatgg gcagctcgta
     8041 cccggccagc gcctcggcaa cctcaccgcc gatgcgcgtg cctttgatcg cccgcgacac
     8101 gacaaaggcc gcttgtagcc ttccatccgt gacctcaatg cgctgcttaa ccagctccac
     8161 caggtcggcg gtggcccata tgtcgtaagg gcttggctgc accggaatca gcacgaagtc
     8221 ggctgccttg atcgcggaca cagccaagtc cgccgcctgg ggcgctccgt cgatcactac
     8281 gaagtcgcgc cggccgatgg ccttcacgtc gcggtcaatc gtcgggcggt cgatgccgac
     8341 aacggttagc ggttgatctt cccgcacggc cgcccaatcg cgggcactgc cctggggatc
     8401 ggaatcgact aacagaacat cggccccggc gagttgcagg gcgcgggcta gatgggttgc
     8461 gatggtcgtc ttgcctgacc cgcctttctg gttaagtaca gcgataacct tcatgcgttc
     8521 cccttgcgta tttgtttatt tactcatcgc atcatatacg cagcgaccgc atgacgcaag
     8581 ctgttttact caaatacaca tcaccttttt agacggcggc gctcggtttc ttcagcggcc
     8641 aagctggccg gccaggccgc cagcttggca tcagacaaac cggccaggat ttcatgcagc
     8701 cgcacggttg agacgtgcgc gggcggctcg aacacgtacc cggccgcgat catctccgcc
     8761 tcgatctctt cggtaatgaa aaacggttcg tcctggccgt cctggtgcgg tttcatgctt
     8821 gttcctcttg gcgttcattc tcggcggccg ccagggcgtc ggcctcggtc aatgcgtcct
     8881 cacggaaggc accgcgccgc ctggcctcgg tgggcgtcac ttcctcgctg cgctcaagtg
     8941 cgcggtacag ggtcgagcga tgcacgccaa gcagtgcagc cgcctctttc acggtgcggc
     9001 cttcctggtc gatcagctcg cgggcgtgcg cgatctgtgc cggggtgagg gtagggcggg
     9061 ggccaaactt cacgcctcgg gccttggcgg cctcgcgccc gctccgggtg cggtcgatga
     9121 ttagggaacg ctcgaactcg gcaatgccgg cgaacacggt caacaccatg cggccggccg
     9181 gcgtggtggt gtcggcccac ggctctgcca ggctacgcag gcccgcgccg gcctcctgga
     9241 tgcgctcggc aatgtccagt aggtcgcggg tgctgcgggc caggcggtct agcctggtca
     9301 ctgtcacaac gtcgccaggg cgtaggtggt caagcatcct ggccagctcc gggcggtcgc
     9361 gcctggtgcc ggtgatcttc tcggaaaaca gcttggtgca gccggccgcg tgcagttcgg
     9421 cccgttggtt ggtcaagtcc tggtcgtcgg tgctgacgcg ggcatagccc agcaggccag
     9481 cggcggcgct cttgttcatg gcgtaatgtc tccggttcta gtcgcaagta ttctacttta
     9541 tgcgactaaa acacgcgaca agaaaacgcc aggaaaaggg cagggcggca gcctgtcgcg
     9601 taacttagga cttgtgcgac atgtcgtttt cagaagacgg ctgcactgaa cgtcagaagc
     9661 cgactgcact atagcagcgg aggggttgga tcaaagtact ttgatcccga ggggaaccct
     9721 gtggttggca tgcacataca aatggacgaa cggataaacc ttttcacgcc cttttaaata
     9781 tccgattatt ctaataaacg ctcttttctc ttaggtttac ccgccaatat atcctgtcaa
     9841 acactgatag tttaaactga aggcgggaaa cgacaatctg atccaagctc aagctgctct
     9901 agcattcgcc attcaggctg cgcaactgtt gggaagggcg atcggtgcgg gcctcttcgc
     9961 tattacgcca gctggcgaaa gggggatgtg ctgcaaggcg attaagttgg gtaacgccag
    10021 ggttttccca gtcacgacgt tgtaaaacga cggccagtgc caagcttgac gagtcagtaa
    10081 taaacggcgt caaagtggtt gcagccggca cacacgagtc gtgtttatca actcaaagca
    10141 caaatacttt tcctcaacct aaaaataagg caattagcca aaaacaactt tgcgtgtaaa
    10201 caacgctcaa tacacgtgtc attttattat tagctattgc ttcaccgcct tagctttctc
    10261 gtgacctagt cgtcctcgtc ttttcttctt cttcttctat aaaacaatac ccaaagagct
    10321 gttcttcttc acaattcaga tttcaatttc tcaaaatctt aaaaactttc tctcaattct
    10381 ctctaccgtg atcaaggtaa atttctgtgt tccttattct ctcaaaatct tcgattttgt
    10441 tttcgttcga tcccaatttc gtatatgttc tttggtttag attctgttaa tcttagatcg
    10501 aagacgattt tctgggtttg atcgttagat atcatcttaa ttctcgatta gggtttcata
    10561 gatatcatcc gatttgttca aataatttga gttttgtcga ataattactc ttcgatttgt
    10621 gatttctatc tagatctggt gttagtttct agtttgtgcg atcgaatttg tcgattaatc
    10681 tgagtttttc tgattaacag accgggatgg acgctttgga cgacttcgac ttggacatgt
    10741 tgggttctga tgccctggac gatttcgatc tcgatatgct aggcagcgac gcattagatg
    10801 actttgactt agatatgctc gggtccgacg cgcttgatga tttcgaccta gacatgctgg
    10861 gaggttctgg tggtggttct ggtggtggtt ctggtcgtga tttacctgag atgactcccg
    10921 cagttgcaat gactcttagc ttagcagcca acaccatgtg tgaatcatca cctgtcgaga
    10981 tcactcagct aaagaacgtt actgatgcag ctgacttgtt atctgattct gaaaatcaaa
    11041 gcttttgcaa cggagggact gaatgcacta tggaagatgt ttctgaactg gaagaggtag
    11101 gtgaacagga tttgttgaaa actttatccg atacgagaag cgggtcttcc aatgtttttg
    11161 atgaagacga tgtattgtct gttgtggagg ataatagtgc tgtcataagt gagggcttgt
    11221 tagttgttga tgcaggctct gaattaagct tgtctaatac agctatggaa atagataacg
    11281 ggcgagttct tgcaaccgcg attatcgtag gcgaatcaag cattgagcag gttcccaccg
    11341 cggaagttct tatcgcgggt gtaaatcagg ataccaatac ttcggaggtt gtcattagat
    11401 tgccagatga aaatagtaat catctggtga aagggagaag tgtttatgaa ctagattgta
    11461 taccgctttg gggcacggtt tccattcaag ggaatgcgtc tgagatggag gctgcttttg
    11521 ccgtgtcacc tcattttctg aaactaccca tcaaaatgct tatgggggac catgagggta
    11581 tgagtccaag cctcacacac ctcacaggtc attttttcgg tgtttatgat ggtcatggag
    11641 gccataaggt tgctgactat tgccgagata gactccattt tgctttggct gaagaaatag
    11701 aacgtataaa agacgaatta tgcaagagga atacaggaga gggtaggcag gtgcagtggg
    11761 ataaagtctt cacgagttgt tttctaactg tcgatggtga gattgaagga aaaattggta
    11821 gagccgttgt tggttcttct gataaggttc ttgaggctgt tgcggatgag actgtaggat
    11881 caactgctgt tgttgccttg gtttgctcat cacatatagt agtttctaac tgcggtgatt
    11941 cgagggcggt tttattccgt ggcaaagaag ccatgccctt gtcagttgat cacaaaccag
    12001 atagagagga tgaatatgca agaatagaaa atgctggagg caaagttata caatggcaag
    12061 gcgcacgtgt ttttggtcgt ctcgccatgt ctaggtccat cggtgacaga tatctgaagc
    12121 catatgtgat cccagaaccg gaagtgacat tcatgcctcg gtcaagagaa gacgagtgtc
    12181 tcatactagc cagtgacggt ctttgggatg taatgaacaa ccaagaagtc tgcgaaatag
    12241 caaggagacg gatattgatg tggcacaaga agaacggtgc accgcctcta gcagagagag
    12301 gcaaaggaat agatccagct tgccaagccg cagctgacta cctctcaatg cttgctctac
    12361 aaaaaggaag taaagacaac atctccatca ttgtgattga cttgaaagct caagcaaagt
    12421 tcaagaccag aacctgaaga tcctaggtcg aggcgaattt ccccgatcgt tcaaacattt
    12481 ggcaataaag tttcttaaga ttgaatcctg ttgccggtct tgcgatgatt atcatataat
    12541 ttctgttgaa ttacgttaag catgtaataa ttaacatgta atgcatgacg ttatttatga
    12601 gatgggtttt tatgattaga gtcccgcaat tatacattta atacgcgata gaaaacaaaa
    12661 tatagcgcgc aaactaggat aaattatcgc gcgcggtgtc atctatgtta ctagatcggc
    12721 tcgggaggtt taaacgattg aatataaccg acgtgactgt tacatttagg gattgaatat
    12781 aaccgacgtg actgttacat ttagggattg aatataaccg acgtgactgt tacatttagg
    12841 gattgaatat aaccgacgtg actgttacat ttagggataa acgattgaat ataaccgacg
    12901 tgactgttac atttagggat tgaatataac cgacgtgact gttacattta gggattgaat
    12961 ataaccgacg tgactgttac atttagggat gctagcccta tataagcaga ggcaagaccc
    13021 ttcctctata taaggaagtt catttcattt ggagagaaca cggggactct agcgctaccg
    13081 gtatggatca tgcgaccctc gccatgatcc tcgcgatctg gttcatcagc ttccacttca
    13141 tcaagctgct gttctcccag cagaccacca agctgcttcc gccaggacca aagccgcttc
    13201 cgatcatcgg caacatcctt gaggtgggca agaagccgca tcggtccttc gccaacctcg
    13261 ccaagattca cggcccactc atttccctca gactcggctc tgtgaccacc atcgttgtgt
    13321 cctctgccga cgtggccaaa gagatgttcc tcaagaagga tcacccgctc tccaaccgca
    13381 cgatcccgaa tagtgttaca gccggcgacc accacaagct caccatgtct tggctcccgg
    13441 tgtctccgaa gtggcgcaac ttccgcaaga ttaccgccgt gcatctgctc tccccacaga
    13501 gactcgatgc ctgccagaca ttcaggcacg ccaaggtgca gcagctctac gagtacgttc
    13561 aagagtgcgc ccagaaaggc caggccgtgg atattggcaa ggccgccttt acgaccagcc
    13621 tcaacctcct cagcaagctg ttcttcagcg tcgagctggc gcaccacaag tcccatacca
    13681 gccaagagtt caaagagctg atctggaaca tcatggaaga tataggcaag ccgaactacg
    13741 ccgactactt cccgattctc ggctgcgttg acccatctgg cattagaaga aggctcgcct
    13801 gctccttcga caagctgatc gccgtgttcc agggcatcat ctgcgagaga ctcgccccag
    13861 attcctccac cacaactacc accaccaccg acgacgtgct cgatgtgctc ctccagctgt
    13921 tcaagcagaa cgagctgacg atgggcgaga tcaaccacct cctcgtggac atcttcgacg
    13981 ccggcaccga taccacatcc tccacattcg agtgggtgat gaccgagctg atccgcaatc
    14041 cagagatgat ggaaaaggcc caagaggaaa tcaagcaggt cctcggcaag gacaagcaga
    14101 tccaagagtc cgacatcatc aacctgccgt acctccaggc gatcatcaaa gagacactcc
    14161 gcctccatcc gccgaccgtg ttcttgctcc caagaaaggc cgacaccgat gtcgagctgt
    14221 acggctacat cgtgccgaag gatgcccaga tcctcgtgaa cctctgggcc attggcaggg
    14281 acccaaacgc ctggcagaac gccgatattt tcagcccaga gcgcttcatc ggctgcgaga
    14341 tcgatgttaa gggccgcgat ttcggcctcc ttccatttgg cgctggccgc agaatttgcc
    14401 caggcatgaa tctcgccatc aggatgctca ccctcatgct cgccacactc ctccagttct
    14461 tcaactggaa gctcgaaggc gacatctccc cgaaggacct cgacatggac gagaagttcg
    14521 gcattgcgct ccaaaagacc aagccgctca agctcatccc gattccgcgc tacggtagcg
    14581 gagctaccaa ttttagcctc cttaagcagg caggtgatgt agaagagaac cccgggccta
    14641 tgaagatgat gaacggcgag gacgccaacg accagatgat caaagagtcc ttcttcatca
    14701 cccacggcaa cccgatcctc accgtcgagg atacacatcc gctcaggccg ttcttcgaga
    14761 catggcgcga gaagattttc tccaagaagc cgaaggccat cctcatcatc tccggccact
    14821 gggagacagt gaagccaacc gtgaacgccg tgcacatcaa cgacaccatc cacgacttcg
    14881 acgactaccc agccgccatg taccagttca agtacccagc tccaggcgag ccagagcttg
    14941 cgagaaaggt ggaagagatc ctcaagaagt ccgggttcga gacagccgag acagaccaaa
    15001 agaggggcct tgatcacggc gcctgggttc cactcatgct catgtatcca gaggcggaca
    15061 tcccggtgtg ccagctctca gttcagccac atctcgacgg cacctaccac tacaatctcg
    15121 gcagagccct cgcgccgctc aagaatgatg gcgtgctcat tattggctcc ggcagcgcca
    15181 cacatccact cgatgagaca ccgcactact tcgatggtgt tgccccttgg gccgctgcct
    15241 tcgattcttg gcttaggaag gccctcatca acggccgctt cgaggaagtg aacatctacg
    15301 agagcaaggc cccgaactgg aagctcgccc atccatttcc agagcacttc tacccgctcc
    15361 acgttgtgct cggcgctgct ggtgaaaagt ggaaggccga gctgatccac tcctcctggg
    15421 atcatggcac actttgccac ggctcctaca agttcacctc cgccggatcc ggagcaacca
    15481 actttagcct gctcaagcaa gcaggagatg ttgaggaaaa tcctggcccc atgaccgcca
    15541 tcaagatgaa caccaacggc gagggcgaga cacagcacat cctcatgatc ccgttcatgg
    15601 cgcagggcca cctcaggcca tttctcgaac tcgccatgtt cctctacaag cgctcccacg
    15661 tgatcatcac cctgctcaca actccgctca atgccggctt cctcaggcac ctccttcacc
    15721 accattccta ctcctccagc ggcatcagga tcgtcgagct gccattcaac tccaccaacc
    15781 acggactccc accgggcatc gagaacaccg ataagctcac actcccgctc gtggtgtccc
    15841 tcttccattc caccatcagc ctcgatccgc acctccgcga ttacatctcc aggcatttca
    15901 gcccagccag gccaccactc tgcgtgatcc atgatgtgtt cctcggctgg gttgaccagg
    15961 tggccaagga tgtgggctct acaggcgtgg tgttcacaac aggcggcgct tatggcacat
    16021 ccgcctacgt gtccatctgg aacgatctcc cgcaccagaa ctactccgac gaccaagagt
    16081 tcccgctgcc aggcttccca gagaaccata agttccgcag gtcccagctc catcggttcc
    16141 tcagatatgc cgacggctcc gacgattggt ccaagtattt ccagccgcag ctccgccagt
    16201 ccatgaagtc ttttggctgg ctctgcaact ccgtggaaga gatcgagaca ctcggcttct
    16261 ccatcctccg caactacacc aagctgccga tctggggcat cggcccactt attgcttccc
    16321 cagtgcagca ctcctcctcc gacaacaatt caacaggcgc cgagttcgtg cagtggctca
    16381 gcctcaaaga gccggactcc gtcctctaca tctccttcgg ctcccagaac acgatcagcc
    16441 cgacgcagat gatggaactc gctgctggcc ttgagtcctc cgagaagcca ttcctctggg
    16501 tgatcagagc cccgttcggc ttcgacatca acgaagagat gcgcccagag tggctgccag
    16561 agggctttga ggaacgcatg aaggtgaaga aacagggcaa gctcgtgtac aagctcggcc
    16621 cgcagcttga gatcctcaac catgaatcca tcggcggctt tctcacccac tgcggatgga
    16681 acagcatcct tgagtctctt cgcgagggcg ttccgatgct tggatggcca cttgctgccg
    16741 agcaggccta caacctcaag tacctcgaag atgagatggg cgtcgcggtt gagcttgcta
    16801 gaggcctcga aggcgagatc tccaaagaga aggtcaagcg catcgtcgag atgatccttg
    16861 agcgcaacga gggctccaaa ggctgggaga tgaagaatcg cgccgtggaa atgggcaaaa
    16921 agctcaagga cgccgtgaac gaggaaaaag agctgaaggg ctcctccgtg aaggcgatcg
    16981 acgatttcct cgacgccgtc atgcaggcca aacttgagcc aagcctccag tgatagtgag
    17041 gatcctaggt cgaggcgaat ttccccgatc gttcaaacat ttggcaataa agtttcttaa
    17101 gattgaatcc tgttgccggt cttgcgatga ttatcatata atttctgttg aattacgtta
    17161 agcatgtaat aattaacatg taatgcatga cgttatttat gagatgggtt tttatgatta
    17221 gagtcccgca attatacatt taatacgcga tagaaaacaa aatatagcgc gcaaactagg
    17281 ataaattatc gcgcgcggtg tcatctatgt tactagatcg gcaattcgag acccacaaca
    17341 gacctgaaag aggctgcaat agttgtcata agaatcaatc ctctgcttca acgtcggaga
    17401 caacctcgca tacaaatgtc gaaaccacat ctcacggtac agaagacaga acacatggtc
    17461 gttgtctacg taaggagcaa tcgcttccac acttggccac ggcgtgtcct tgaacagacg
    17521 ctccgatatg ctctggaacg atgtctcaca catctggtgg atctcgtaca cgttcttatc
    17581 ccttatgtgt ctgtacatgt gtgacacgaa cgacttcacc gaatccggca ccatatttgg
    17641 gtcgtaccca ctctccctct cccccggacc ttcctcatac tcattgctgc tcgccattct
    17701 cgccggatca attcttagcg gccgcaacaa tgttagctct taactcacta ccaccgccta
    17761 gggtttcctt attaccaccg gttctatcat ccggtttcgt ttccttatta ccaccggttc
    17821 tatcatccgg ttatgttttt ttataaagtc attttaataa aactttctat ggttcgg
//
