# Supplementary material for: An orthogonalized PYR1-based CID module with reprogrammable ligand-binding specificity
Source: Nat Chem Biol. 2023 Oct 23;20(1):103–10. doi: 10.1038/s41589-023-01447-7 (PMC10746540; doi:10.1038/s41589-023-01447-7)
Supplement: Supplementary file 4 — PP2C inhibition source data for Fig. 1c. [file 41589_2023_1447_MOESM4_ESM.xlsx]

## Sheet: Figure 1c
% Phosphatase inhibition
				[ligand] uM
PYR1	HAB1	ligand	n	0	0.1	0.25	1	5	10
WT	WT	ABA	1	1.47539	47.6116	69.9486	87.1046	93.5943	94.3129
			2	-2.46098	45.6994	70.4341	87.5364	93.5024	94.3992
			3	0.985584	50.3694	71.2402	86.8516	93.6222	94.7617
T162D	WT	ABA	1	1.54114	4.85332	3.59382	0.478288	6.18472	6.74384
			2	-0.732779	6.18875	3.665	5.01327	8.01985	7.74505
			3	-0.808356	2.45503	6.43933	4.87936	10.2637	6.34101
WT	V393R	ABA	1	-0.391999	0.368263	2.85476	5.43188	11.3241	13.7646
			2	-0.447382	2.05997	3.24892	6.47338	11.2313	16.023
			3	0.839381	3.62797	1.5457	6.42159	12.4059	10.935
T162D	V393R	ABA	1	1.85995	4.43522	6.47551	12.2108	22.9802	28.5883
			2	0.19582	4.9749	10.5891	11.4773	24.2635	26.7553
			3	-2.05577	4.60614	7.98151	11.5998	24.7231	25.8563
