# Supplementary material for: An orthogonalized PYR1-based CID module with reprogrammable ligand-binding specificity
Source: Nat Chem Biol. 2023 Oct 23;20(1):103–10. doi: 10.1038/s41589-023-01447-7 (PMC10746540; doi:10.1038/s41589-023-01447-7)
Supplement: Supplementary file 5 — PP2C inhibition source data for Fig. 2c. [file 41589_2023_1447_MOESM5_ESM.xlsx]

## Sheet: Figure 2c
% Phosphatase inhibition
				[ligand] uM
PYR1	HAB1	ligand	n	0	0.1	0.25	1	5	10
WT	WT	ABA	1	-0.245579	43.8355	64.4578	85.151	92.5998	94.0073
			2	0.778486	41.4216	66.1516	85.437	92.6484	94.3509
			3	-0.532907	43.0394	65.5381	85.0914	92.8168	94.2548
*Mandi	WT	ABA	1	1.19373	-0.883714	5.79326	5.96598	2.94436	7.02124
			2	-1.81216	2.63423	4.61665	3.76494	1.62232	8.43638
			3	0.618429	-0.0580011	4.93737	4.55951	7.34388	9.68265
WT	WT	mandipropamid	1	-3.21337	2.92752	5.08745	7.42166	7.39823	12.3285
			2	1.25798	7.74805	10.1092	8.14056	11.3939	14.5697
			3	1.95539	4.09863	9.29627	10.2626	9.86851	12.3163
*Mandi	WT	mandipropamid	1	-1.51398	1.57535	7.90979	13.2762	19.7357	25.5852
			2	0.697875	10.6463	9.63272	15.1922	20.4183	27.0206
			3	0.816103	8.11177	9.56191	12.5638	22.3983	25.8632
