# Supplementary material for: An orthogonalized PYR1-based CID module with reprogrammable ligand-binding specificity
Source: Nat Chem Biol. 2023 Oct 23;20(1):103–10. doi: 10.1038/s41589-023-01447-7 (PMC10746540; doi:10.1038/s41589-023-01447-7)
Supplement: Supplementary file 6 — Normalized fluorescence source data for Fig. 4b,d. [file 41589_2023_1447_MOESM6_ESM.xlsx]

## Sheet: Figure 4b
		Normalized fluorescence
Left graph		mandi-mCHERRY			ABA-EGFP
	Mandi [mM]	replicate (n)
		1	2	3	1	2	3
	0	0.0365455	0.0422325	0.0464171	0.0435867	0.0443492	0.0416392
	0.0005	0.0421084	0.0490233	0.0508067	0.0445203	0.0422847	0.042798
	0.001	0.04422	0.0476618	0.0478935	0.0417079	0.0507054	0.0481343
	0.01	0.139808	0.145844	0.13827	0.0465425	0.046547	0.042802
	0.1	0.310902	0.327742	0.282945	0.0427876	0.0445188	0.0475048
	1	0.744683	0.76101	0.791374	0.0534692	0.0486521	0.0513469
	10	0.892131	0.914846	0.882343	0.057786	0.0421411	0.0448948
	100	0.916764	0.902548	0.906694	0.0494107	0.0449506	0.0465425
		mandi-mCHERRY			ABA-EGFP
Middle graph		replicate (n)
	ABA [mM]	1	2	3	1	2	3
	0	0.0766303	0.0730825	0.074955	0.0487664	0.0422401	0.0463873
	0.0005	0.0939943	0.0861692	0.0786062	0.0459416	0.0448146	0.0472327
	0.001	0.086969	0.073158	0.0755086	0.0680601	0.0639172	0.0630389
	0.01	0.101384	0.0816645	0.0793834	0.064888	0.0667568	0.0735471
	0.1	0.0889613	0.0788721	0.0707028	0.277437	0.300993	0.314567
	1	0.086969	0.0765045	0.0791821	0.836903	0.734764	0.782522
	10	0.0788643	0.0728337	0.077952	0.882903	0.851646	0.850514
	100	0.0861664	0.0780896	0.0809182	0.849495	0.845181	0.866145
		mandi-mCHERRY			ABA-EGFP
Right graph		replicate (n)
	ABA, Mandi [mM]	1	2	3	1	2	3
	0	0.0907696	0.0607625	0.0665607	0.101508	0.107039	0.107511
	0.0005	0.0869952	0.0613792	0.0693911	0.104502	0.107285	0.117492
	0.001	0.0817908	0.0603698	0.0718723	0.0943472	0.0994923	0.11715
	0.01	0.107533	0.0861747	0.106549	0.305505	0.329446	0.314124
	0.1	0.504179	0.439277	0.486762	0.736965	0.755405	0.812417
	1	0.820196	0.810577	0.841805	0.914293	0.909152	0.956805
	10	0.885111	0.917912	1	0.92429	0.859322	0.920011
	100	0.828709	0.876193	0.937142	0.922916	1	0.997785

## Sheet: Figure 4d
		Normalized fluorescence
Left graph		GFP-Aziphos			mCHERRY-Diazon
	Azinphos [uM]	replicate (n)
		1	2	3	1	2	3
	0	0.0599401	0.0633886	0.0713207	0.0789583	0.0920768	0.0844037
	0.0005	0.0602343	0.0631888	0.0702228	0.077296	0.0802527	0.0801068
	0.001	0.0682598	0.0722118	0.074181	0.113145	0.0905162	0.0903983
	0.01	0.222013	0.183062	0.178284	0.0899299	0.0849618	0.0890076
	0.1	0.663632	0.549945	0.644751	0.0834446	0.0838477	0.0760945
	1	0.889405	0.90159	0.909485	0.0768913	0.0974117	0.101519
	10	0.849545	0.90143	0.906485	0.172358	0.28395	0.280785
Middle graph		GFP-Aziphos			mCHERRY-Diazon
	diazinon [uM]	replicate (n)
		1	2	3	1	2	3
	0	0.0631552	0.0591968	0.0633996	0.0966422	0.0938506	0.0871142
	0.0005	0.0599401	0.0622334	0.0704252	0.0951202	0.0966545	0.08864
	0.001	0.0676407	0.0813232	0.0703153	0.1206	0.120553	0.125894
	0.01	0.0666001	0.0684141	0.0691365	0.304724	0.291493	0.274491
	0.1	0.0569379	0.0582363	0.0603353	0.579781	0.66675	0.548057
	1	0.0659718	0.0643313	0.0613239	0.828097	0.921621	0.921635
	10	0.0672404	0.0593363	0.0674258	0.921555	0.968423	0.929762
Middle graph		GFP-Aziphos			mCHERRY-Diazon
	azinphos, diazinon [uM]	replicate (n)
		1	2	3	1	2	3
	0	0.0500394	0.059693	0.0711617	0.0745873	0.0727042	0.0801068
	0.0001	0.0572344	0.0590069	0.0721992	0.0721683	0.0673681	0.0832897
	0.001	0.0645016	0.060219	0.072135	0.124114	0.12016	0.127363
	0.01	0.274523	0.224495	0.291877	0.161352	0.131731	0.167413
	0.1	0.674123	0.624095	0.691477	0.657262	0.665418	0.534515
	1	0.915051	0.899755	0.919081	0.990209	0.941525	0.961808
	10	0.919081	0.891109	1	1	0.925234	0.937866
