# Supplementary material for: An orthogonalized PYR1-based CID module with reprogrammable ligand-binding specificity
Source: Nat Chem Biol. 2023 Oct 23;20(1):103–10. doi: 10.1038/s41589-023-01447-7 (PMC10746540; doi:10.1038/s41589-023-01447-7)
Supplement: Supplementary file 7 — Leaf temperature/qRT–PCR source data for Fig. 5a,c. [file 41589_2023_1447_MOESM7_ESM.xlsx]

## Sheet: Figure 5a
Average leaf temperature (C)
	Mock				Diazinon
	replicate
	1	2	3	4	1	2	3	4
WT	19.8	19.9882	20	19.9947	20.0235	19.8647	20.0826	20.0286
PYR1DIAZI	19.8826	19.9111	20.235	20.1591	20.7	20.65	20.9222	20.7

## Sheet: Figure 5c
	Relative expression
	RD29B
	replicate	Mock	Diazi	Azin	Diazi+Azin
	1	0.82	1257.78	0.79	1606.83
	2	1.15	1599.42	1.39	1893.27
	3	1.04	1484.31	1.56	2062.24
	GFP
	replicate	Mock	Diazi	Azin	Diazi+Azin
	1	2.07	3.67	46.98	61.96
	2	0.37	3.54	51.02	40.69
	3	1.31	3.71	49.01	58.2
