# Supplementary material for: An orthogonalized PYR1-based CID module with reprogrammable ligand-binding specificity
Source: Nat Chem Biol. 2023 Oct 23;20(1):103–10. doi: 10.1038/s41589-023-01447-7 (PMC10746540; doi:10.1038/s41589-023-01447-7)
Supplement: Supplementary file 8 — PP2C inhibition source data. [file 41589_2023_1447_MOESM8_ESM.xlsx]

## Sheet: Extended Data 1c
	% phosphatase activity	replicate
		1	2	3
	HAB1	100.386	98.9254	100.689
	V393R, R505A	114.147	111.245	107.744
	V393R, R505A, D204A	0.130267	0.374916	0.388963
	HAB1*	0.253344	-0.0856186	0.0722407
