# Supplementary material for: An orthogonalized PYR1-based CID module with reprogrammable ligand-binding specificity
Source: Nat Chem Biol. 2023 Oct 23;20(1):103–10. doi: 10.1038/s41589-023-01447-7 (PMC10746540; doi:10.1038/s41589-023-01447-7)
Supplement: Supplementary file 10 — Percent germination source data for Extended Data Fig. 8a,b. [file 41589_2023_1447_MOESM10_ESM.xlsx]

## Sheet: Extended Data 8a
		% germination
		Mock			Diazinon			Azinphos			Azinphos+Diazinon
	replicate	1	2	3	1	2	3	1	2	3	1	2	3
	L1	100	100	100	0	0	4	86.36	94.73	91.66	4.76	0	0
	L2	71	66.66	93.33	31.81	30	31.81	100	76.47	84	16.66	4.54	0

## Sheet: Extended Data 8b
	% germination
	Mock			Diazinon			Azinphos			Azinphos+Diazinon
replicate	1	2	3	1	2	3	1	2	3	1	2	3
	95.23	90.9	95.65	0	0	0	94.44	90.4	94.73	0	0	0
